# Supplementary material for: Stereospecific Cu(I)-Catalyzed C–O Cross-Coupling Synthesis of Acyclic 1,2-Di- and Trisubstituted Vinylic Ethers from Alcohols and Vinylic Halides
Source: Org Lett. 2023 Jul 12;25(28):5297–301. doi: 10.1021/acs.orglett.3c01849 (PMC10367064; doi:10.1021/acs.orglett.3c01849)
Supplement: Supplementary file 3 — ol3c01849_si_003.zip [file ol3c01849_si_003.zip]

Archive with 5,954 entries (5,520 files):
- FID for Publication/
- __MACOSX/._FID for Publication
- FID for Publication/compound 37/
- __MACOSX/FID for Publication/._compound 37
- FID for Publication/compound 30/
- __MACOSX/FID for Publication/._compound 30
- FID for Publication/compound 39/
- __MACOSX/FID for Publication/._compound 39
- FID for Publication/compound 38/
- __MACOSX/FID for Publication/._compound 38
- FID for Publication/compound 31/
- __MACOSX/FID for Publication/._compound 31
- FID for Publication/compound 36/
- __MACOSX/FID for Publication/._compound 36
- FID for Publication/NMR general information.docx
- __MACOSX/FID for Publication/._NMR general information.docx
- FID for Publication/.DS_Store
- __MACOSX/FID for Publication/._.DS_Store
- FID for Publication/compound 40/
- __MACOSX/FID for Publication/._compound 40
- FID for Publication/compound 14/
- __MACOSX/FID for Publication/._compound 14
- FID for Publication/compound 13/
- __MACOSX/FID for Publication/._compound 13
- FID for Publication/compound 25/
- __MACOSX/FID for Publication/._compound 25
- FID for Publication/compound 22/
- __MACOSX/FID for Publication/._compound 22
- FID for Publication/compound 41/
- __MACOSX/FID for Publication/._compound 41
- FID for Publication/compound 46/
- __MACOSX/FID for Publication/._compound 46
- FID for Publication/compound 23/
- __MACOSX/FID for Publication/._compound 23
- FID for Publication/compound 24/
- __MACOSX/FID for Publication/._compound 24
- FID for Publication/compound 12/
- __MACOSX/FID for Publication/._compound 12
- FID for Publication/compound 15/
- __MACOSX/FID for Publication/._compound 15
- FID for Publication/compound 33/
- __MACOSX/FID for Publication/._compound 33
- FID for Publication/compound 34/
- __MACOSX/FID for Publication/._compound 34
- FID for Publication/compound S17/
- __MACOSX/FID for Publication/._compound S17
- FID for Publication/compound 35/
- __MACOSX/FID for Publication/._compound 35
- FID for Publication/compound 32/
- __MACOSX/FID for Publication/._compound 32
- FID for Publication/compound 7/
- __MACOSX/FID for Publication/._compound 7
- FID for Publication/compound 9/
- __MACOSX/FID for Publication/._compound 9
- FID for Publication/compound 28/
- __MACOSX/FID for Publication/._compound 28
- FID for Publication/compound 17/
- __MACOSX/FID for Publication/._compound 17
- FID for Publication/compound 21/
- __MACOSX/FID for Publication/._compound 21
- FID for Publication/compound 19/
- __MACOSX/FID for Publication/._compound 19
- FID for Publication/compound 26/
- __MACOSX/FID for Publication/._compound 26
- FID for Publication/compound 43/
- __MACOSX/FID for Publication/._compound 43
- FID for Publication/compound 44/
- __MACOSX/FID for Publication/._compound 44
- FID for Publication/compound 18/
- __MACOSX/FID for Publication/._compound 18
- FID for Publication/compound 27/
- __MACOSX/FID for Publication/._compound 27
- FID for Publication/compound 20/
- __MACOSX/FID for Publication/._compound 20
- FID for Publication/compound 29/
- __MACOSX/FID for Publication/._compound 29
- FID for Publication/compound 16/
- __MACOSX/FID for Publication/._compound 16
- FID for Publication/compound 45/
- __MACOSX/FID for Publication/._compound 45
- FID for Publication/compound 42/
- __MACOSX/FID for Publication/._compound 42
- FID for Publication/compound 37/37.mol
- __MACOSX/FID for Publication/compound 37/._37.mol
- FID for Publication/compound 37/37-H NMR/
- __MACOSX/FID for Publication/compound 37/._37-H NMR
- FID for Publication/compound 37/37-2D/
- __MACOSX/FID for Publication/compound 37/._37-2D
- FID for Publication/compound 37/37-C NMR/
- __MACOSX/FID for Publication/compound 37/._37-C NMR
- FID for Publication/compound 30/30.mol
- __MACOSX/FID for Publication/compound 30/._30.mol
- FID for Publication/compound 30/30-H NMR/
- __MACOSX/FID for Publication/compound 30/._30-H NMR
- FID for Publication/compound 30/30-C NMR/
- __MACOSX/FID for Publication/compound 30/._30-C NMR
- FID for Publication/compound 39/39-C NMR/
- __MACOSX/FID for Publication/compound 39/._39-C NMR
- FID for Publication/compound 39/39-2D/
- __MACOSX/FID for Publication/compound 39/._39-2D
- FID for Publication/compound 39/39-H NMR/
- __MACOSX/FID for Publication/compound 39/._39-H NMR
- FID for Publication/compound 39/39.mol
- __MACOSX/FID for Publication/compound 39/._39.mol
- FID for Publication/compound 38/38-HSQC/
- __MACOSX/FID for Publication/compound 38/._38-HSQC
- FID for Publication/compound 38/38-C NMR/
- __MACOSX/FID for Publication/compound 38/._38-C NMR
- FID for Publication/compound 38/38-COSY/
- __MACOSX/FID for Publication/compound 38/._38-COSY
- FID for Publication/compound 38/38-H NMR/
- __MACOSX/FID for Publication/compound 38/._38-H NMR
- FID for Publication/compound 38/38.mol
- __MACOSX/FID for Publication/compound 38/._38.mol
- FID for Publication/compound 31/31-H NMR/
- __MACOSX/FID for Publication/compound 31/._31-H NMR
- FID for Publication/compound 31/31.mol
- __MACOSX/FID for Publication/compound 31/._31.mol
- FID for Publication/compound 31/31-C NMR/
- __MACOSX/FID for Publication/compound 31/._31-C NMR
- FID for Publication/compound 36/36.mol
- __MACOSX/FID for Publication/compound 36/._36.mol
- FID for Publication/compound 36/36-H NMR/
- __MACOSX/FID for Publication/compound 36/._36-H NMR
- FID for Publication/compound 36/36-C NMR/
- __MACOSX/FID for Publication/compound 36/._36-C NMR
- FID for Publication/compound 40/40.mol
- __MACOSX/FID for Publication/compound 40/._40.mol
- FID for Publication/compound 40/40-C NMR/
- __MACOSX/FID for Publication/compound 40/._40-C NMR
- FID for Publication/compound 40/40-COSY/
- __MACOSX/FID for Publication/compound 40/._40-COSY
- FID for Publication/compound 40/40-H NMR/
- __MACOSX/FID for Publication/compound 40/._40-H NMR
- FID for Publication/compound 40/40-HSQC/
- __MACOSX/FID for Publication/compound 40/._40-HSQC
- FID for Publication/compound 14/14-H NMR/
- __MACOSX/FID for Publication/compound 14/._14-H NMR
- FID for Publication/compound 14/14-C NMR/
- __MACOSX/FID for Publication/compound 14/._14-C NMR
- FID for Publication/compound 14/14.mol
- __MACOSX/FID for Publication/compound 14/._14.mol
- FID for Publication/compound 13/13-H NMR/
- __MACOSX/FID for Publication/compound 13/._13-H NMR
- FID for Publication/compound 13/13.mol
- __MACOSX/FID for Publication/compound 13/._13.mol
- FID for Publication/compound 13/13-C NMR/
- __MACOSX/FID for Publication/compound 13/._13-C NMR
- FID for Publication/compound 25/25.mol
- __MACOSX/FID for Publication/compound 25/._25.mol
- FID for Publication/compound 25/25-C NMR/
- __MACOSX/FID for Publication/compound 25/._25-C NMR
- FID for Publication/compound 25/25-H NMR/
- __MACOSX/FID for Publication/compound 25/._25-H NMR
- FID for Publication/compound 22/22-C NMR/
- __MACOSX/FID for Publication/compound 22/._22-C NMR
- FID for Publication/compound 22/22.mol
- __MACOSX/FID for Publication/compound 22/._22.mol
- FID for Publication/compound 22/22-HSQC/
- __MACOSX/FID for Publication/compound 22/._22-HSQC
- FID for Publication/compound 22/22-HMBC/
- __MACOSX/FID for Publication/compound 22/._22-HMBC
- FID for Publication/compound 22/22-COSY/
- __MACOSX/FID for Publication/compound 22/._22-COSY
- FID for Publication/compound 22/22-H NMR/
- __MACOSX/FID for Publication/compound 22/._22-H NMR
- FID for Publication/compound 41/41-C NMR/
- __MACOSX/FID for Publication/compound 41/._41-C NMR
- FID for Publication/compound 41/41.mol
- __MACOSX/FID for Publication/compound 41/._41.mol
- FID for Publication/compound 41/41-H NMR/
- __MACOSX/FID for Publication/compound 41/._41-H NMR
- FID for Publication/compound 46/46.mol
- __MACOSX/FID for Publication/compound 46/._46.mol
- FID for Publication/compound 46/46-C NMR/
- __MACOSX/FID for Publication/compound 46/._46-C NMR
- FID for Publication/compound 46/46-H NMR/
- __MACOSX/FID for Publication/compound 46/._46-H NMR
- FID for Publication/compound 23/23.mol
- __MACOSX/FID for Publication/compound 23/._23.mol
- FID for Publication/compound 23/23-C NMR/
- __MACOSX/FID for Publication/compound 23/._23-C NMR
- FID for Publication/compound 23/23-H NMR/
- __MACOSX/FID for Publication/compound 23/._23-H NMR
- FID for Publication/compound 24/24-C NMR/
- __MACOSX/FID for Publication/compound 24/._24-C NMR
- FID for Publication/compound 24/24.mol
- __MACOSX/FID for Publication/compound 24/._24.mol
- FID for Publication/compound 24/24-H NMR/
- __MACOSX/FID for Publication/compound 24/._24-H NMR
- FID for Publication/compound 12/12-HSQC/
- __MACOSX/FID for Publication/compound 12/._12-HSQC
- FID for Publication/compound 12/12-H NMR/
- __MACOSX/FID for Publication/compound 12/._12-H NMR
- FID for Publication/compound 12/12-C NMR/
- __MACOSX/FID for Publication/compound 12/._12-C NMR
- FID for Publication/compound 12/12-COSY/
- __MACOSX/FID for Publication/compound 12/._12-COSY
- FID for Publication/compound 12/12.mol
- __MACOSX/FID for Publication/compound 12/._12.mol
- FID for Publication/compound 15/15-H NMR/
- __MACOSX/FID for Publication/compound 15/._15-H NMR
- FID for Publication/compound 15/15.mol
- __MACOSX/FID for Publication/compound 15/._15.mol
- FID for Publication/compound 15/15-C NMR/
- __MACOSX/FID for Publication/compound 15/._15-C NMR
- FID for Publication/compound 33/33-H NMR/
- __MACOSX/FID for Publication/compound 33/._33-H NMR
- FID for Publication/compound 33/33.mol
- __MACOSX/FID for Publication/compound 33/._33.mol
- FID for Publication/compound 33/33-2D/
- __MACOSX/FID for Publication/compound 33/._33-2D
- FID for Publication/compound 33/33-C NMR/
- __MACOSX/FID for Publication/compound 33/._33-C NMR
- FID for Publication/compound 34/34.mol
- __MACOSX/FID for Publication/compound 34/._34.mol
- FID for Publication/compound 34/34-HSQC/
- __MACOSX/FID for Publication/compound 34/._34-HSQC
- FID for Publication/compound 34/34-H NMR/
- __MACOSX/FID for Publication/compound 34/._34-H NMR
- FID for Publication/compound 34/34-COSY/
- __MACOSX/FID for Publication/compound 34/._34-COSY
- FID for Publication/compound 34/34-C NMR/
- __MACOSX/FID for Publication/compound 34/._34-C NMR
- FID for Publication/compound S17/S17-H NMR/
- __MACOSX/FID for Publication/compound S17/._S17-H NMR
- FID for Publication/compound S17/S17-C NMR/
- __MACOSX/FID for Publication/compound S17/._S17-C NMR
- FID for Publication/compound S17/S17.mol
- __MACOSX/FID for Publication/compound S17/._S17.mol
- FID for Publication/compound 35/35.mol
- __MACOSX/FID for Publication/compound 35/._35.mol
- FID for Publication/compound 35/35-H NMR/
- __MACOSX/FID for Publication/compound 35/._35-H NMR
- FID for Publication/compound 35/35-C NMR/
- __MACOSX/FID for Publication/compound 35/._35-C NMR
- FID for Publication/compound 32/32.mol
- __MACOSX/FID for Publication/compound 32/._32.mol
- FID for Publication/compound 32/32-H NMR/
- __MACOSX/FID for Publication/compound 32/._32-H NMR
- FID for Publication/compound 32/32-C NMR/
- __MACOSX/FID for Publication/compound 32/._32-C NMR
- FID for Publication/compound 7/7-C NMR/
- __MACOSX/FID for Publication/compound 7/._7-C NMR
- FID for Publication/compound 7/7.mol
- __MACOSX/FID for Publication/compound 7/._7.mol
- FID for Publication/compound 7/7-H NMR/
- __MACOSX/FID for Publication/compound 7/._7-H NMR
- FID for Publication/compound 9/9-H NMR/
- __MACOSX/FID for Publication/compound 9/._9-H NMR
- FID for Publication/compound 9/.DS_Store
- __MACOSX/FID for Publication/compound 9/._.DS_Store
- FID for Publication/compound 9/9-2D/
- __MACOSX/FID for Publication/compound 9/._9-2D
- FID for Publication/compound 9/9.mol
- __MACOSX/FID for Publication/compound 9/._9.mol
- FID for Publication/compound 9/9-C NMR/
- __MACOSX/FID for Publication/compound 9/._9-C NMR
- FID for Publication/compound 28/28-H NMR/
- __MACOSX/FID for Publication/compound 28/._28-H NMR
- FID for Publication/compound 28/28-C NMR/
- __MACOSX/FID for Publication/compound 28/._28-C NMR
- FID for Publication/compound 28/28.mol
- __MACOSX/FID for Publication/compound 28/._28.mol
- FID for Publication/compound 17/17-H NMR/
- __MACOSX/FID for Publication/compound 17/._17-H NMR
- FID for Publication/compound 17/.DS_Store
- __MACOSX/FID for Publication/compound 17/._.DS_Store
- FID for Publication/compound 17/17-C NMR/
- __MACOSX/FID for Publication/compound 17/._17-C NMR
- FID for Publication/compound 17/17.mol
- __MACOSX/FID for Publication/compound 17/._17.mol
- FID for Publication/compound 21/21.mol
- __MACOSX/FID for Publication/compound 21/._21.mol
- FID for Publication/compound 21/21-C NMR/
- __MACOSX/FID for Publication/compound 21/._21-C NMR
- FID for Publication/compound 21/21-H NMR/
- __MACOSX/FID for Publication/compound 21/._21-H NMR
- FID for Publication/compound 19/19.mol
- __MACOSX/FID for Publication/compound 19/._19.mol
- FID for Publication/compound 19/19-C NMR/
- __MACOSX/FID for Publication/compound 19/._19-C NMR
- FID for Publication/compound 19/19-2D/
- __MACOSX/FID for Publication/compound 19/._19-2D
- FID for Publication/compound 19/19-H NMR/
- __MACOSX/FID for Publication/compound 19/._19-H NMR
- FID for Publication/compound 26/26-COSY/
- __MACOSX/FID for Publication/compound 26/._26-COSY
- FID for Publication/compound 26/26.mol
- __MACOSX/FID for Publication/compound 26/._26.mol
- FID for Publication/compound 26/26-C NMR/
- __MACOSX/FID for Publication/compound 26/._26-C NMR
- FID for Publication/compound 26/26-HSQC/
- __MACOSX/FID for Publication/compound 26/._26-HSQC
- FID for Publication/compound 26/26-H NMR/
- __MACOSX/FID for Publication/compound 26/._26-H NMR
- FID for Publication/compound 43/43-C NMR/
- __MACOSX/FID for Publication/compound 43/._43-C NMR
- FID for Publication/compound 43/.DS_Store
- __MACOSX/FID for Publication/compound 43/._.DS_Store
[truncated: 5,654 more entries]
