# Supplementary material for: Stereospecific Cu(I)-Catalyzed C–O Cross-Coupling Synthesis of Acyclic 1,2-Di- and Trisubstituted Vinylic Ethers from Alcohols and Vinylic Halides
Source: Org Lett. 2023 Jul 12;25(28):5297–301. doi: 10.1021/acs.orglett.3c01849 (PMC10367064; doi:10.1021/acs.orglett.3c01849)
Supplement: Supplementary file 3 — ol3c01849_si_003.zip [file ol3c01849_si_003.zip › FID for Publication/compound 37/37.mol]

37.mol
  ChemDraw06062317282D

 26 29  0  0  1  0  0  0  0  0999 V2000
   -4.2258    1.8903    0.0000 C   0  0  0  0  0  0  0  0  0  0  0  0
   -4.2258    1.0653    0.0000 C   0  0  0  0  0  0  0  0  0  0  0  0
   -3.5114    0.6528    0.0000 C   0  0  0  0  0  0  0  0  0  0  0  0
   -2.7970    1.0653    0.0000 C   0  0  0  0  0  0  0  0  0  0  0  0
   -2.7970    1.8903    0.0000 C   0  0  0  0  0  0  0  0  0  0  0  0
   -3.5114    2.3028    0.0000 C   0  0  0  0  0  0  0  0  0  0  0  0
   -2.0442    0.6528    0.0000 C   0  0  0  0  0  0  0  0  0  0  0  0
   -1.3297    1.0653    0.0000 C   0  0  0  0  0  0  0  0  0  0  0  0
   -0.6153    0.6528    0.0000 O   0  0  0  0  0  0  0  0  0  0  0  0
    0.0985    1.0653    0.0000 C   0  0  0  0  0  0  0  0  0  0  0  0
    0.8130    0.6528    0.0000 C   0  0  0  0  0  0  0  0  0  0  0  0
    0.8130   -0.1722    0.0000 C   0  0  0  0  0  0  0  0  0  0  0  0
    1.5274   -0.5847    0.0000 C   0  0  0  0  0  0  0  0  0  0  0  0
    2.2418   -0.1722    0.0000 C   0  0  0  0  0  0  0  0  0  0  0  0
    2.2418    0.6528    0.0000 C   0  0  0  0  0  0  0  0  0  0  0  0
    1.5274    1.0653    0.0000 O   0  0  0  0  0  0  0  0  0  0  0  0
    0.1999   -0.7239    0.0000 O   0  0  0  0  0  0  0  0  0  0  0  0
    0.5357   -1.4778    0.0000 C   0  0  0  0  0  0  0  0  0  0  0  0
    1.3561   -1.3913    0.0000 O   0  0  0  0  0  0  0  0  0  0  0  0
    3.0267   -0.4271    0.0000 O   0  0  0  0  0  0  0  0  0  0  0  0
    3.5114    0.2403    0.0000 C   0  0  0  0  0  0  0  0  0  0  0  0
    3.0267    0.9078    0.0000 O   0  0  0  0  0  0  0  0  0  0  0  0
    4.2258    0.6528    0.0000 C   0  0  0  0  0  0  0  0  0  0  0  0
    4.2258   -0.1722    0.0000 C   0  0  0  0  0  0  0  0  0  0  0  0
   -0.1788   -1.8903    0.0000 C   0  0  0  0  0  0  0  0  0  0  0  0
    0.5357   -2.3028    0.0000 C   0  0  0  0  0  0  0  0  0  0  0  0
  1  2  1  0      
  2  3  1  0      
  3  4  1  0      
  4  5  1  0      
  5  6  1  0      
  6  1  1  0      
  4  7  1  0      
  7  8  2  0      
  8  9  1  0      
  9 10  1  0      
 11 10  1  1      
 11 12  1  0      
 12 13  1  0      
 13 14  1  0      
 14 15  1  0      
 15 16  1  0      
 16 11  1  0      
 12 17  1  1      
 17 18  1  0      
 18 19  1  0      
 13 19  1  1      
 14 20  1  6      
 20 21  1  0      
 21 22  1  0      
 15 22  1  6      
 21 23  1  0      
 21 24  1  0      
 18 25  1  0      
 18 26  1  0      
M  END
