# Supplementary material for: Stereospecific Cu(I)-Catalyzed C–O Cross-Coupling Synthesis of Acyclic 1,2-Di- and Trisubstituted Vinylic Ethers from Alcohols and Vinylic Halides
Source: Org Lett. 2023 Jul 12;25(28):5297–301. doi: 10.1021/acs.orglett.3c01849 (PMC10367064; doi:10.1021/acs.orglett.3c01849)
Supplement: Supplementary file 3 — ol3c01849_si_003.zip [file ol3c01849_si_003.zip › FID for Publication/compound 30/30.mol]

30.mol
  ChemDraw06062317232D

 19 19  0  0  0  0  0  0  0  0999 V2000
   -0.7193    2.0542    0.0000 C   0  0  0  0  0  0  0  0  0  0  0  0
   -0.0049    2.4661    0.0000 C   0  0  0  0  0  0  0  0  0  0  0  0
    0.7096    2.0542    0.0000 O   0  0  0  0  0  0  0  0  0  0  0  0
    1.4240    2.4661    0.0000 C   0  0  0  0  0  0  0  0  0  0  0  0
    2.1384    2.0542    0.0000 C   0  0  0  0  0  0  0  0  0  0  0  0
    2.8528    2.4661    0.0000 C   0  0  0  0  0  0  0  0  0  0  0  0
    2.8528    3.2911    0.0000 N   0  0  0  0  0  0  0  0  0  0  0  0
    2.1384    3.7036    0.0000 C   0  0  0  0  0  0  0  0  0  0  0  0
    1.4240    3.2911    0.0000 C   0  0  0  0  0  0  0  0  0  0  0  0
    3.5673    3.7036    0.0000 C   0  0  0  0  0  0  0  0  0  0  0  0
   -0.7193    1.2292    0.0000 C   0  0  0  0  0  0  0  0  0  0  0  0
   -1.4314    0.8178    0.0000 C   0  0  0  0  0  0  0  0  0  0  0  0
   -1.4314   -0.0043    0.0000 C   0  0  0  0  0  0  0  0  0  0  0  0
   -2.1430   -0.4151    0.0000 C   0  0  0  0  0  0  0  0  0  0  0  0
   -2.1430   -1.2372    0.0000 C   0  0  0  0  0  0  0  0  0  0  0  0
   -2.8551   -1.6486    0.0000 C   0  0  0  0  0  0  0  0  0  0  0  0
   -2.8551   -2.4707    0.0000 C   0  0  0  0  0  0  0  0  0  0  0  0
   -3.5673   -2.8815    0.0000 C   0  0  0  0  0  0  0  0  0  0  0  0
   -3.5673   -3.7036    0.0000 C   0  0  0  0  0  0  0  0  0  0  0  0
 18 19  1  0      
 17 18  1  0      
 16 17  1  0      
 15 16  1  0      
 14 15  1  0      
 13 14  1  0      
 12 13  1  0      
 11 12  1  0      
  1 11  1  0      
  1  2  2  0      
  2  3  1  0      
  3  4  1  0      
  4  5  1  0      
  5  6  1  0      
  6  7  1  0      
  7  8  1  0      
  8  9  1  0      
  9  4  1  0      
  7 10  1  0      
M  STY  1   1 SUP
M  SLB  1   1   1
M  SAL   1  9  11  12  13  14  15  16  17  18  19
M  SBL   1  1   9
M  SMT   1 CH3(CH2)8
M  SBV   1   9    0.0000    0.8250
M  END
