# Supplementary material for: Stereospecific Cu(I)-Catalyzed C–O Cross-Coupling Synthesis of Acyclic 1,2-Di- and Trisubstituted Vinylic Ethers from Alcohols and Vinylic Halides
Source: Org Lett. 2023 Jul 12;25(28):5297–301. doi: 10.1021/acs.orglett.3c01849 (PMC10367064; doi:10.1021/acs.orglett.3c01849)
Supplement: Supplementary file 3 — ol3c01849_si_003.zip [file ol3c01849_si_003.zip › FID for Publication/compound 39/39.mol]

39.mol
  ChemDraw06062317302D

 27 30  0  0  1  0  0  0  0  0999 V2000
   -0.6657    0.3334    0.0000 O   0  0  0  0  0  0  0  0  0  0  0  0
    0.0487    0.7459    0.0000 C   0  0  0  0  0  0  0  0  0  0  0  0
    0.7631    0.3334    0.0000 C   0  0  0  0  0  0  0  0  0  0  0  0
    0.7631   -0.4916    0.0000 C   0  0  0  0  0  0  0  0  0  0  0  0
    1.4776   -0.9041    0.0000 C   0  0  0  0  0  0  0  0  0  0  0  0
    2.1920   -0.4916    0.0000 C   0  0  0  0  0  0  0  0  0  0  0  0
    2.1920    0.3334    0.0000 C   0  0  0  0  0  0  0  0  0  0  0  0
    1.4776    0.7459    0.0000 O   0  0  0  0  0  0  0  0  0  0  0  0
    0.1501   -1.0439    0.0000 O   0  0  0  0  0  0  0  0  0  0  0  0
    0.4864   -1.7972    0.0000 C   0  0  0  0  0  0  0  0  0  0  0  0
    1.3062   -1.7107    0.0000 O   0  0  0  0  0  0  0  0  0  0  0  0
    2.9769   -0.7465    0.0000 O   0  0  0  0  0  0  0  0  0  0  0  0
    3.4621   -0.0791    0.0000 C   0  0  0  0  0  0  0  0  0  0  0  0
    2.9769    0.5884    0.0000 O   0  0  0  0  0  0  0  0  0  0  0  0
    4.1766    0.3334    0.0000 C   0  0  0  0  0  0  0  0  0  0  0  0
    4.1766   -0.4916    0.0000 C   0  0  0  0  0  0  0  0  0  0  0  0
   -0.2286   -2.2097    0.0000 C   0  0  0  0  0  0  0  0  0  0  0  0
    0.4864   -2.6222    0.0000 C   0  0  0  0  0  0  0  0  0  0  0  0
   -1.3802    0.7459    0.0000 C   0  0  0  0  0  0  0  0  0  0  0  0
   -2.0946    0.3334    0.0000 C   0  0  0  0  0  0  0  0  0  0  0  0
   -2.8084    0.7459    0.0000 C   0  0  0  0  0  0  0  0  0  0  0  0
   -2.8084    1.5709    0.0000 O   0  0  0  0  0  0  0  0  0  0  0  0
   -3.5928    1.8253    0.0000 C   0  0  0  0  0  0  0  0  0  0  0  0
   -4.0780    1.1584    0.0000 O   0  0  0  0  0  0  0  0  0  0  0  0
   -3.5928    0.4910    0.0000 C   0  0  0  0  0  0  0  0  0  0  0  0
   -4.1766    2.4091    0.0000 C   0  0  0  0  0  0  0  0  0  0  0  0
   -3.3796    2.6222    0.0000 C   0  0  0  0  0  0  0  0  0  0  0  0
  1  2  1  0      
  3  2  1  1      
  3  4  1  0      
  4  5  1  0      
  5  6  1  0      
  6  7  1  0      
  7  8  1  0      
  8  3  1  0      
  4  9  1  1      
  9 10  1  0      
 10 11  1  0      
  5 11  1  1      
  6 12  1  6      
 12 13  1  0      
 13 14  1  0      
  7 14  1  6      
 13 15  1  0      
 13 16  1  0      
 10 17  1  0      
 10 18  1  0      
  1 19  1  0      
 19 20  2  0      
 20 21  1  0      
 21 22  1  1      
 22 23  1  0      
 23 24  1  0      
 24 25  1  0      
 25 21  1  0      
 23 26  1  0      
 23 27  1  0      
M  END
