# Supplementary material for: Stereospecific Cu(I)-Catalyzed C–O Cross-Coupling Synthesis of Acyclic 1,2-Di- and Trisubstituted Vinylic Ethers from Alcohols and Vinylic Halides
Source: Org Lett. 2023 Jul 12;25(28):5297–301. doi: 10.1021/acs.orglett.3c01849 (PMC10367064; doi:10.1021/acs.orglett.3c01849)
Supplement: Supplementary file 3 — ol3c01849_si_003.zip [file ol3c01849_si_003.zip › FID for Publication/compound 38/38.mol]

38.mol
  ChemDraw06062317292D

 26 29  0  0  1  0  0  0  0  0999 V2000
   -2.7778    1.2716    0.0000 C   0  0  0  0  0  0  0  0  0  0  0  0
   -2.0634    1.6841    0.0000 C   0  0  0  0  0  0  0  0  0  0  0  0
   -1.3489    1.2716    0.0000 O   0  0  0  0  0  0  0  0  0  0  0  0
   -0.6351    1.6841    0.0000 C   0  0  0  0  0  0  0  0  0  0  0  0
    0.0793    1.2716    0.0000 C   0  0  0  0  0  0  0  0  0  0  0  0
    0.0793    0.4466    0.0000 C   0  0  0  0  0  0  0  0  0  0  0  0
    0.7938    0.0341    0.0000 C   0  0  0  0  0  0  0  0  0  0  0  0
    1.5082    0.4466    0.0000 C   0  0  0  0  0  0  0  0  0  0  0  0
    1.5082    1.2716    0.0000 C   0  0  0  0  0  0  0  0  0  0  0  0
    0.7938    1.6841    0.0000 O   0  0  0  0  0  0  0  0  0  0  0  0
   -0.5337   -0.1057    0.0000 O   0  0  0  0  0  0  0  0  0  0  0  0
   -0.1979   -0.8591    0.0000 C   0  0  0  0  0  0  0  0  0  0  0  0
    0.6225   -0.7726    0.0000 O   0  0  0  0  0  0  0  0  0  0  0  0
    2.2931    0.1916    0.0000 O   0  0  0  0  0  0  0  0  0  0  0  0
    2.7778    0.8591    0.0000 C   0  0  0  0  0  0  0  0  0  0  0  0
    2.2931    1.5265    0.0000 O   0  0  0  0  0  0  0  0  0  0  0  0
    3.4922    1.2716    0.0000 C   0  0  0  0  0  0  0  0  0  0  0  0
    3.4922    0.4466    0.0000 C   0  0  0  0  0  0  0  0  0  0  0  0
   -0.9124   -1.2716    0.0000 C   0  0  0  0  0  0  0  0  0  0  0  0
   -0.1979   -1.6841    0.0000 C   0  0  0  0  0  0  0  0  0  0  0  0
   -2.7778    0.4466    0.0000 C   0  0  0  0  0  0  0  0  0  0  0  0
   -3.4922    0.0341    0.0000 C   0  0  0  0  0  0  0  0  0  0  0  0
   -3.4922   -0.7909    0.0000 C   0  0  0  0  0  0  0  0  0  0  0  0
   -2.7778   -1.2034    0.0000 C   0  0  0  0  0  0  0  0  0  0  0  0
   -2.0634   -0.7909    0.0000 C   0  0  0  0  0  0  0  0  0  0  0  0
   -2.0634    0.0341    0.0000 C   0  0  0  0  0  0  0  0  0  0  0  0
  1  2  2  0      
  2  3  1  0      
  3  4  1  0      
  5  4  1  1      
  5  6  1  0      
  6  7  1  0      
  7  8  1  0      
  8  9  1  0      
  9 10  1  0      
 10  5  1  0      
  6 11  1  1      
 11 12  1  0      
 12 13  1  0      
  7 13  1  1      
  8 14  1  6      
 14 15  1  0      
 15 16  1  0      
  9 16  1  6      
 15 17  1  0      
 15 18  1  0      
 12 19  1  0      
 12 20  1  0      
  1 21  1  0      
 21 22  1  0      
 22 23  1  0      
 23 24  1  0      
 24 25  1  0      
 25 26  1  0      
 26 21  1  0      
M  END
