# Supplementary material for: Stereospecific Cu(I)-Catalyzed C–O Cross-Coupling Synthesis of Acyclic 1,2-Di- and Trisubstituted Vinylic Ethers from Alcohols and Vinylic Halides
Source: Org Lett. 2023 Jul 12;25(28):5297–301. doi: 10.1021/acs.orglett.3c01849 (PMC10367064; doi:10.1021/acs.orglett.3c01849)
Supplement: Supplementary file 3 — ol3c01849_si_003.zip [file ol3c01849_si_003.zip › FID for Publication/compound 31/31.mol]

31.mol
  ChemDraw06062317252D

 16 15  0  0  0  0  0  0  0  0999 V2000
    0.7058   -0.6187    0.0000 C   0  0  0  0  0  0  0  0  0  0  0  0
    1.4203   -0.2062    0.0000 C   0  0  0  0  0  0  0  0  0  0  0  0
    2.1347   -0.6187    0.0000 O   0  0  0  0  0  0  0  0  0  0  0  0
    2.8491   -0.2062    0.0000 C   0  0  0  0  0  0  0  0  0  0  0  0
    3.5635   -0.6187    0.0000 C   0  0  0  0  0  0  0  0  0  0  0  0
    4.2780   -0.2062    0.0000 C   0  0  0  0  0  0  0  0  0  0  0  0
    2.8491    0.6187    0.0000 C   0  0  0  0  0  0  0  0  0  0  0  0
    4.9924   -0.6187    0.0000 C   0  0  0  0  0  0  0  0  0  0  0  0
   -4.9924   -0.6170    0.0000 C   0  0  0  0  0  0  0  0  0  0  0  0
   -4.2803   -0.2062    0.0000 C   0  0  0  0  0  0  0  0  0  0  0  0
   -3.5687   -0.6170    0.0000 C   0  0  0  0  0  0  0  0  0  0  0  0
   -2.8566   -0.2062    0.0000 C   0  0  0  0  0  0  0  0  0  0  0  0
   -2.1444   -0.6170    0.0000 C   0  0  0  0  0  0  0  0  0  0  0  0
   -1.4323   -0.2062    0.0000 C   0  0  0  0  0  0  0  0  0  0  0  0
   -0.7207   -0.6170    0.0000 C   0  0  0  0  0  0  0  0  0  0  0  0
   -0.0086   -0.2062    0.0000 C   0  0  0  0  0  0  0  0  0  0  0  0
 15 16  1  0      
 14 15  1  0      
 13 14  1  0      
 12 13  1  0      
 11 12  1  0      
 10 11  1  0      
  9 10  1  0      
  1 16  1  0      
  1  2  2  0      
  2  3  1  0      
  3  4  1  0      
  4  5  1  0      
  5  6  1  0      
  7  4  1  0      
  6  8  2  0      
M  STY  1   1 SUP
M  SLB  1   1   1
M  SAL   1  8   9  10  11  12  13  14  15  16
M  SBL   1  1   8
M  SMT   1 CH3(CH2)7
M  SBV   1   8    0.7144   -0.4125
M  END
