# Supplementary material for: Stereospecific Cu(I)-Catalyzed C–O Cross-Coupling Synthesis of Acyclic 1,2-Di- and Trisubstituted Vinylic Ethers from Alcohols and Vinylic Halides
Source: Org Lett. 2023 Jul 12;25(28):5297–301. doi: 10.1021/acs.orglett.3c01849 (PMC10367064; doi:10.1021/acs.orglett.3c01849)
Supplement: Supplementary file 3 — ol3c01849_si_003.zip [file ol3c01849_si_003.zip › FID for Publication/compound 36/36.mol]

36.mol
  ChemDraw06062317282D

 22 22  0  0  1  0  0  0  0  0999 V2000
   -0.7190    1.6411    0.0000 C   0  0  0  0  0  0  0  0  0  0  0  0
   -0.0052    2.0536    0.0000 C   0  0  0  0  0  0  0  0  0  0  0  0
    0.7093    1.6411    0.0000 O   0  0  0  0  0  0  0  0  0  0  0  0
    1.4237    2.0536    0.0000 C   0  0  0  0  0  0  0  0  0  0  0  0
    2.1381    1.6411    0.0000 C   0  0  0  0  0  0  0  0  0  0  0  0
    2.8526    2.0536    0.0000 C   0  0  0  0  0  0  0  0  0  0  0  0
    2.8526    2.8786    0.0000 C   0  0  0  0  0  0  0  0  0  0  0  0
    2.1381    3.2911    0.0000 C   0  0  0  0  0  0  0  0  0  0  0  0
    1.4237    2.8786    0.0000 C   0  0  0  0  0  0  0  0  0  0  0  0
    0.7093    3.2911    0.0000 C   0  0  0  0  0  0  0  0  0  0  0  0
    3.5670    1.6411    0.0000 C   0  0  0  0  0  0  0  0  0  0  0  0
   -0.0052    2.8786    0.0000 C   0  0  0  0  0  0  0  0  0  0  0  0
    0.7093    4.1161    0.0000 C   0  0  0  0  0  0  0  0  0  0  0  0
   -0.7190    0.8167    0.0000 C   0  0  0  0  0  0  0  0  0  0  0  0
   -1.4311    0.4053    0.0000 C   0  0  0  0  0  0  0  0  0  0  0  0
   -1.4311   -0.4168    0.0000 C   0  0  0  0  0  0  0  0  0  0  0  0
   -2.1433   -0.8276    0.0000 C   0  0  0  0  0  0  0  0  0  0  0  0
   -2.1433   -1.6497    0.0000 C   0  0  0  0  0  0  0  0  0  0  0  0
   -2.8554   -2.0611    0.0000 C   0  0  0  0  0  0  0  0  0  0  0  0
   -2.8554   -2.8832    0.0000 C   0  0  0  0  0  0  0  0  0  0  0  0
   -3.5670   -3.2940    0.0000 C   0  0  0  0  0  0  0  0  0  0  0  0
   -3.5670   -4.1161    0.0000 C   0  0  0  0  0  0  0  0  0  0  0  0
 21 22  1  0      
 20 21  1  0      
 19 20  1  0      
 18 19  1  0      
 17 18  1  0      
 16 17  1  0      
 15 16  1  0      
 14 15  1  0      
  1 14  1  0      
  1  2  2  0      
  2  3  1  0      
  4  3  1  1      
  4  5  1  0      
  5  6  1  0      
  6  7  1  0      
  7  8  1  0      
  8  9  1  0      
  9  4  1  0      
  9 10  1  6      
  6 11  1  1      
 10 12  1  0      
 10 13  1  0      
M  STY  1   1 SUP
M  SLB  1   1   1
M  SAL   1  9  14  15  16  17  18  19  20  21  22
M  SBL   1  1   9
M  SMT   1 CH3(CH2)8
M  SBV   1   9    0.0000    0.8244
M  END
