# Supplementary material for: Stereospecific Cu(I)-Catalyzed C–O Cross-Coupling Synthesis of Acyclic 1,2-Di- and Trisubstituted Vinylic Ethers from Alcohols and Vinylic Halides
Source: Org Lett. 2023 Jul 12;25(28):5297–301. doi: 10.1021/acs.orglett.3c01849 (PMC10367064; doi:10.1021/acs.orglett.3c01849)
Supplement: Supplementary file 3 — ol3c01849_si_003.zip [file ol3c01849_si_003.zip › FID for Publication/compound 40/40.mol]

40.mol
  ChemDraw06062317312D

 27 30  0  0  1  0  0  0  0  0999 V2000
   -1.0416    1.2713    0.0000 O   0  0  0  0  0  0  0  0  0  0  0  0
   -0.3271    1.6838    0.0000 C   0  0  0  0  0  0  0  0  0  0  0  0
    0.3873    1.2713    0.0000 C   0  0  0  0  0  0  0  0  0  0  0  0
    0.3873    0.4463    0.0000 C   0  0  0  0  0  0  0  0  0  0  0  0
    1.1017    0.0338    0.0000 C   0  0  0  0  0  0  0  0  0  0  0  0
    1.8161    0.4463    0.0000 C   0  0  0  0  0  0  0  0  0  0  0  0
    1.8161    1.2713    0.0000 C   0  0  0  0  0  0  0  0  0  0  0  0
    1.1017    1.6838    0.0000 O   0  0  0  0  0  0  0  0  0  0  0  0
   -0.2257   -0.1054    0.0000 O   0  0  0  0  0  0  0  0  0  0  0  0
    0.1094   -0.8594    0.0000 C   0  0  0  0  0  0  0  0  0  0  0  0
    0.9298   -0.7729    0.0000 O   0  0  0  0  0  0  0  0  0  0  0  0
    2.6005    0.1914    0.0000 O   0  0  0  0  0  0  0  0  0  0  0  0
    3.0852    0.8588    0.0000 C   0  0  0  0  0  0  0  0  0  0  0  0
    2.6005    1.5263    0.0000 O   0  0  0  0  0  0  0  0  0  0  0  0
    3.7996    1.2713    0.0000 C   0  0  0  0  0  0  0  0  0  0  0  0
    3.7996    0.4463    0.0000 C   0  0  0  0  0  0  0  0  0  0  0  0
   -0.6050   -1.2713    0.0000 C   0  0  0  0  0  0  0  0  0  0  0  0
    0.1094   -1.6838    0.0000 C   0  0  0  0  0  0  0  0  0  0  0  0
   -1.7560    1.6838    0.0000 C   0  0  0  0  0  0  0  0  0  0  0  0
   -2.4704    1.2713    0.0000 C   0  0  0  0  0  0  0  0  0  0  0  0
   -2.4595    0.4629    0.0000 C   0  0  0  0  0  0  0  0  0  0  0  0
   -3.1740    0.0504    0.0000 O   0  0  0  0  0  0  0  0  0  0  0  0
   -3.0027   -0.7563    0.0000 C   0  0  0  0  0  0  0  0  0  0  0  0
   -2.1822   -0.8428    0.0000 O   0  0  0  0  0  0  0  0  0  0  0  0
   -1.8465   -0.0894    0.0000 C   0  0  0  0  0  0  0  0  0  0  0  0
   -3.2164   -1.5532    0.0000 C   0  0  0  0  0  0  0  0  0  0  0  0
   -3.7996   -0.9699    0.0000 C   0  0  0  0  0  0  0  0  0  0  0  0
  1  2  1  0      
  3  2  1  1      
  3  4  1  0      
  4  5  1  0      
  5  6  1  0      
  6  7  1  0      
  7  8  1  0      
  8  3  1  0      
  4  9  1  1      
  9 10  1  0      
 10 11  1  0      
  5 11  1  1      
  6 12  1  6      
 12 13  1  0      
 13 14  1  0      
  7 14  1  6      
 13 15  1  0      
 13 16  1  0      
 10 17  1  0      
 10 18  1  0      
  1 19  1  0      
 19 20  2  0      
 20 21  1  0      
 21 22  1  1      
 22 23  1  0      
 23 24  1  0      
 24 25  1  0      
 25 21  1  0      
 23 26  1  0      
 23 27  1  0      
M  END
