# Supplementary material for: Stereospecific Cu(I)-Catalyzed C–O Cross-Coupling Synthesis of Acyclic 1,2-Di- and Trisubstituted Vinylic Ethers from Alcohols and Vinylic Halides
Source: Org Lett. 2023 Jul 12;25(28):5297–301. doi: 10.1021/acs.orglett.3c01849 (PMC10367064; doi:10.1021/acs.orglett.3c01849)
Supplement: Supplementary file 3 — ol3c01849_si_003.zip [file ol3c01849_si_003.zip › FID for Publication/compound 14/14.mol]

14.mol
  ChemDraw06062317102D

 19 18  0  0  0  0  0  0  0  0999 V2000
   -1.0997    2.6540    0.0000 C   0  0  0  0  0  0  0  0  0  0  0  0
   -0.3927    3.0791    0.0000 C   0  0  0  0  0  0  0  0  0  0  0  0
    0.3286    2.6792    0.0000 O   0  0  0  0  0  0  0  0  0  0  0  0
    1.0355    3.1038    0.0000 C   0  0  0  0  0  0  0  0  0  0  0  0
    1.7574    2.7039    0.0000 C   0  0  0  0  0  0  0  0  0  0  0  0
    2.4787    2.3040    0.0000 C   0  0  0  0  0  0  0  0  0  0  0  0
   -1.0997    1.8290    0.0000 C   0  0  0  0  0  0  0  0  0  0  0  0
   -1.8118    1.4183    0.0000 C   0  0  0  0  0  0  0  0  0  0  0  0
   -1.8118    0.5961    0.0000 C   0  0  0  0  0  0  0  0  0  0  0  0
   -2.5240    0.1848    0.0000 C   0  0  0  0  0  0  0  0  0  0  0  0
   -2.5240   -0.6374    0.0000 C   0  0  0  0  0  0  0  0  0  0  0  0
   -3.2361   -1.0482    0.0000 C   0  0  0  0  0  0  0  0  0  0  0  0
   -3.2361   -1.8703    0.0000 C   0  0  0  0  0  0  0  0  0  0  0  0
   -3.9477   -2.2816    0.0000 C   0  0  0  0  0  0  0  0  0  0  0  0
   -3.9477   -3.1038    0.0000 C   0  0  0  0  0  0  0  0  0  0  0  0
    3.2000    1.9041    0.0000 C   0  0  0  0  0  0  0  0  0  0  0  0
    3.2143    1.0825    0.0000 C   0  0  0  0  0  0  0  0  0  0  0  0
    3.9334    0.6838    0.0000 C   0  0  0  0  0  0  0  0  0  0  0  0
    3.9477   -0.1384    0.0000 C   0  0  0  0  0  0  0  0  0  0  0  0
 14 15  1  0      
 13 14  1  0      
 12 13  1  0      
 11 12  1  0      
 10 11  1  0      
  9 10  1  0      
  8  9  1  0      
  7  8  1  0      
  1  7  1  0      
 18 19  1  0      
 17 18  1  0      
 16 17  1  0      
  6 16  1  0      
  1  2  2  0      
  2  3  1  0      
  3  4  1  0      
  4  5  1  0      
  5  6  3  0      
M  STY  1   1 SUP
M  SLB  1   1   1
M  SAL   1  9   7   8   9  10  11  12  13  14  15
M  SBL   1  1   9
M  SMT   1 CH3(CH2)8
M  SBV   1   9    0.0000    0.8250
M  STY  1   2 SUP
M  SLB  1   2   2
M  SAL   2  4  16  17  18  19
M  SBL   2  1  13
M  SMT   2 (CH2)3CH3
M  SBV   2  13   -0.7213    0.3999
M  END
