# Supplementary material for: Stereospecific Cu(I)-Catalyzed C–O Cross-Coupling Synthesis of Acyclic 1,2-Di- and Trisubstituted Vinylic Ethers from Alcohols and Vinylic Halides
Source: Org Lett. 2023 Jul 12;25(28):5297–301. doi: 10.1021/acs.orglett.3c01849 (PMC10367064; doi:10.1021/acs.orglett.3c01849)
Supplement: Supplementary file 3 — ol3c01849_si_003.zip [file ol3c01849_si_003.zip › FID for Publication/compound 13/13.mol]

13.mol
  ChemDraw06062317102D

 22 21  0  0  0  0  0  0  0  0999 V2000
   -1.4287    2.6732    0.0000 C   0  0  0  0  0  0  0  0  0  0  0  0
   -0.7143    3.0851    0.0000 C   0  0  0  0  0  0  0  0  0  0  0  0
    0.0007    2.6732    0.0000 C   0  0  0  0  0  0  0  0  0  0  0  0
    0.7152    2.2607    0.0000 C   0  0  0  0  0  0  0  0  0  0  0  0
   -1.4287    1.8482    0.0000 C   0  0  0  0  0  0  0  0  0  0  0  0
   -2.1408    1.4371    0.0000 C   0  0  0  0  0  0  0  0  0  0  0  0
   -2.1408    0.6149    0.0000 C   0  0  0  0  0  0  0  0  0  0  0  0
   -2.8528    0.2038    0.0000 C   0  0  0  0  0  0  0  0  0  0  0  0
   -2.8528   -0.6185    0.0000 C   0  0  0  0  0  0  0  0  0  0  0  0
   -3.5649   -1.0296    0.0000 C   0  0  0  0  0  0  0  0  0  0  0  0
   -3.5649   -1.8518    0.0000 C   0  0  0  0  0  0  0  0  0  0  0  0
   -4.2770   -2.2629    0.0000 C   0  0  0  0  0  0  0  0  0  0  0  0
   -4.2770   -3.0851    0.0000 C   0  0  0  0  0  0  0  0  0  0  0  0
    4.2770   -3.0840    0.0000 C   0  0  0  0  0  0  0  0  0  0  0  0
    3.5648   -2.6732    0.0000 C   0  0  0  0  0  0  0  0  0  0  0  0
    3.5648   -1.8517    0.0000 C   0  0  0  0  0  0  0  0  0  0  0  0
    2.8533   -1.4403    0.0000 C   0  0  0  0  0  0  0  0  0  0  0  0
    2.8533   -0.6182    0.0000 C   0  0  0  0  0  0  0  0  0  0  0  0
    2.1411   -0.2074    0.0000 C   0  0  0  0  0  0  0  0  0  0  0  0
    2.1411    0.6147    0.0000 C   0  0  0  0  0  0  0  0  0  0  0  0
    1.4296    1.0261    0.0000 C   0  0  0  0  0  0  0  0  0  0  0  0
    1.4296    1.8482    0.0000 C   0  0  0  0  0  0  0  0  0  0  0  0
 12 13  1  0      
 11 12  1  0      
 10 11  1  0      
  9 10  1  0      
  8  9  1  0      
  7  8  1  0      
  6  7  1  0      
  5  6  1  0      
  1  5  1  0      
 21 22  1  0      
 20 21  1  0      
 19 20  1  0      
 18 19  1  0      
 17 18  1  0      
 16 17  1  0      
 15 16  1  0      
 14 15  1  0      
  4 22  1  0      
  1  2  2  0      
  2  3  1  0      
  3  4  3  0      
M  STY  1   1 SUP
M  SLB  1   1   1
M  SAL   1  9   5   6   7   8   9  10  11  12  13
M  SBL   1  1   9
M  SMT   1 CH3(CH2)8
M  SBV   1   9    0.0000    0.8250
M  STY  1   2 SUP
M  SLB  1   2   2
M  SAL   2  9  14  15  16  17  18  19  20  21  22
M  SBL   2  1  18
M  SMT   2 C9H19
M  SBV   2  18   -0.7144    0.4125
M  END
