# Supplementary material for: Stereospecific Cu(I)-Catalyzed C–O Cross-Coupling Synthesis of Acyclic 1,2-Di- and Trisubstituted Vinylic Ethers from Alcohols and Vinylic Halides
Source: Org Lett. 2023 Jul 12;25(28):5297–301. doi: 10.1021/acs.orglett.3c01849 (PMC10367064; doi:10.1021/acs.orglett.3c01849)
Supplement: Supplementary file 3 — ol3c01849_si_003.zip [file ol3c01849_si_003.zip › FID for Publication/compound 25/25.mol]

25.mol
  ChemDraw06062317192D

 26 26  0  0  0  0  0  0  0  0999 V2000
   -1.0616   -1.2189    0.0000 C   0  0  0  0  0  0  0  0  0  0  0  0
   -0.3472   -0.8064    0.0000 C   0  0  0  0  0  0  0  0  0  0  0  0
    0.3672   -1.2189    0.0000 O   0  0  0  0  0  0  0  0  0  0  0  0
    1.0817   -0.8064    0.0000 C   0  0  0  0  0  0  0  0  0  0  0  0
    1.7961   -1.2189    0.0000 C   0  0  0  0  0  0  0  0  0  0  0  0
    2.4830   -0.8230    0.0000 C   0  0  0  0  0  0  0  0  0  0  0  0
    3.1974   -1.2355    0.0000 C   0  0  0  0  0  0  0  0  0  0  0  0
    3.9119   -0.8230    0.0000 C   0  0  0  0  0  0  0  0  0  0  0  0
    3.1974    0.4145    0.0000 C   0  0  0  0  0  0  0  0  0  0  0  0
    2.4830    0.0020    0.0000 C   0  0  0  0  0  0  0  0  0  0  0  0
    3.9119    0.0020    0.0000 N   0  0  0  0  0  0  0  0  0  0  0  0
    5.3356    0.0020    0.0000 O   0  0  0  0  0  0  0  0  0  0  0  0
    6.0477    0.4134    0.0000 C   0  0  0  0  0  0  0  0  0  0  0  0
    6.0477    1.2355    0.0000 C   0  0  0  0  0  0  0  0  0  0  0  0
    6.7598    0.8241    0.0000 C   0  0  0  0  0  0  0  0  0  0  0  0
    6.7598    0.0020    0.0000 C   0  0  0  0  0  0  0  0  0  0  0  0
    4.6240    0.4134    0.0000 C   0  0  0  0  0  0  0  0  0  0  0  0
    4.6240    1.2355    0.0000 O   0  0  0  0  0  0  0  0  0  0  0  0
   -6.7598   -1.2177    0.0000 C   0  0  0  0  0  0  0  0  0  0  0  0
   -6.0477   -0.8064    0.0000 C   0  0  0  0  0  0  0  0  0  0  0  0
   -5.3356   -1.2177    0.0000 C   0  0  0  0  0  0  0  0  0  0  0  0
   -4.6234   -0.8064    0.0000 C   0  0  0  0  0  0  0  0  0  0  0  0
   -3.9119   -1.2177    0.0000 C   0  0  0  0  0  0  0  0  0  0  0  0
   -3.1997   -0.8064    0.0000 C   0  0  0  0  0  0  0  0  0  0  0  0
   -2.4876   -1.2177    0.0000 C   0  0  0  0  0  0  0  0  0  0  0  0
   -1.7760   -0.8064    0.0000 C   0  0  0  0  0  0  0  0  0  0  0  0
 17 18  2  0      
 13 14  1  0      
 13 16  1  0      
 13 15  1  0      
 12 13  1  0      
 12 17  1  0      
 11 17  1  0      
  8 11  1  0      
  9 11  1  0      
 25 26  1  0      
 24 25  1  0      
 23 24  1  0      
 22 23  1  0      
 21 22  1  0      
 20 21  1  0      
 19 20  1  0      
  1 26  1  0      
  1  2  2  0      
  2  3  1  0      
  3  4  1  0      
  4  5  1  0      
  5  6  1  0      
  6  7  1  0      
  7  8  1  0      
  9 10  1  0      
 10  6  1  0      
M  STY  1   1 SUP
M  SLB  1   1   1
M  SAL   1  8  11  12  13  14  15  16  17  18
M  SBL   1  2   8   9
M  SMT   1 NBoc
M  SBV   1   8    0.0000   -0.8250
M  SBV   1   9   -0.7144    0.4125
M  STY  1   2 SUP
M  SLB  1   2   2
M  SAL   2  8  19  20  21  22  23  24  25  26
M  SBL   2  1  17
M  SMT   2 CH3(CH2)7
M  SBV   2  17    0.7144   -0.4125
M  END
