# Supplementary material for: Stereospecific Cu(I)-Catalyzed C–O Cross-Coupling Synthesis of Acyclic 1,2-Di- and Trisubstituted Vinylic Ethers from Alcohols and Vinylic Halides
Source: Org Lett. 2023 Jul 12;25(28):5297–301. doi: 10.1021/acs.orglett.3c01849 (PMC10367064; doi:10.1021/acs.orglett.3c01849)
Supplement: Supplementary file 3 — ol3c01849_si_003.zip [file ol3c01849_si_003.zip › FID for Publication/compound 22/22.mol]

22.mol
  ChemDraw06062317172D

 20 20  0  0  1  0  0  0  0  0999 V2000
   -0.7542    2.6727    0.0000 C   0  0  0  0  0  0  0  0  0  0  0  0
   -0.0398    3.0852    0.0000 C   0  0  0  0  0  0  0  0  0  0  0  0
    0.6746    2.6727    0.0000 O   0  0  0  0  0  0  0  0  0  0  0  0
    1.3890    3.0852    0.0000 C   0  0  0  0  0  0  0  0  0  0  0  0
    2.1035    2.6727    0.0000 C   0  0  0  0  0  0  0  0  0  0  0  0
    2.1035    1.8477    0.0000 O   0  0  0  0  0  0  0  0  0  0  0  0
    2.8878    1.5927    0.0000 C   0  0  0  0  0  0  0  0  0  0  0  0
    3.3725    2.2602    0.0000 O   0  0  0  0  0  0  0  0  0  0  0  0
    2.8878    2.9276    0.0000 C   0  0  0  0  0  0  0  0  0  0  0  0
    3.6022    1.1802    0.0000 C   0  0  0  0  0  0  0  0  0  0  0  0
    2.6741    0.7958    0.0000 C   0  0  0  0  0  0  0  0  0  0  0  0
   -0.7542    1.8477    0.0000 C   0  0  0  0  0  0  0  0  0  0  0  0
   -1.4664    1.4369    0.0000 C   0  0  0  0  0  0  0  0  0  0  0  0
   -1.4664    0.6147    0.0000 C   0  0  0  0  0  0  0  0  0  0  0  0
   -2.1785    0.2034    0.0000 C   0  0  0  0  0  0  0  0  0  0  0  0
   -2.1785   -0.6188    0.0000 C   0  0  0  0  0  0  0  0  0  0  0  0
   -2.8901   -1.0295    0.0000 C   0  0  0  0  0  0  0  0  0  0  0  0
   -2.8901   -1.8517    0.0000 C   0  0  0  0  0  0  0  0  0  0  0  0
   -3.6022   -2.2630    0.0000 C   0  0  0  0  0  0  0  0  0  0  0  0
   -3.6022   -3.0852    0.0000 C   0  0  0  0  0  0  0  0  0  0  0  0
 19 20  1  0      
 18 19  1  0      
 17 18  1  0      
 16 17  1  0      
 15 16  1  0      
 14 15  1  0      
 13 14  1  0      
 12 13  1  0      
  1 12  1  0      
  1  2  2  0      
  2  3  1  0      
  3  4  1  0      
  4  5  1  0      
  5  6  1  1      
  6  7  1  0      
  7  8  1  0      
  8  9  1  0      
  9  5  1  0      
  7 10  1  0      
  7 11  1  0      
M  STY  1   1 SUP
M  SLB  1   1   1
M  SAL   1  9  12  13  14  15  16  17  18  19  20
M  SBL   1  1   9
M  SMT   1 CH3(CH2)8
M  SBV   1   9    0.0000    0.8250
M  END
