# Supplementary material for: Stereospecific Cu(I)-Catalyzed C–O Cross-Coupling Synthesis of Acyclic 1,2-Di- and Trisubstituted Vinylic Ethers from Alcohols and Vinylic Halides
Source: Org Lett. 2023 Jul 12;25(28):5297–301. doi: 10.1021/acs.orglett.3c01849 (PMC10367064; doi:10.1021/acs.orglett.3c01849)
Supplement: Supplementary file 3 — ol3c01849_si_003.zip [file ol3c01849_si_003.zip › FID for Publication/compound 41/41.mol]

41.mol
  ChemDraw06062317312D

 30 32  0  0  1  0  0  0  0  0999 V2000
    1.8574    1.2713    0.0000 C   0  0  0  0  0  0  0  0  0  0  0  0
    2.5718    0.8588    0.0000 C   0  0  0  0  0  0  0  0  0  0  0  0
    2.5718    0.0344    0.0000 C   0  0  0  0  0  0  0  0  0  0  0  0
    3.2863   -0.3781    0.0000 C   0  0  0  0  0  0  0  0  0  0  0  0
    4.0007    0.0344    0.0000 C   0  0  0  0  0  0  0  0  0  0  0  0
    4.0007    0.8588    0.0000 C   0  0  0  0  0  0  0  0  0  0  0  0
    3.2863    1.2713    0.0000 O   0  0  0  0  0  0  0  0  0  0  0  0
    1.9588   -0.5179    0.0000 O   0  0  0  0  0  0  0  0  0  0  0  0
    2.2945   -1.2713    0.0000 C   0  0  0  0  0  0  0  0  0  0  0  0
    3.1144   -1.1854    0.0000 O   0  0  0  0  0  0  0  0  0  0  0  0
    4.7850   -0.2206    0.0000 O   0  0  0  0  0  0  0  0  0  0  0  0
    5.2697    0.4469    0.0000 C   0  0  0  0  0  0  0  0  0  0  0  0
    4.7850    1.1137    0.0000 O   0  0  0  0  0  0  0  0  0  0  0  0
    5.9841    0.8588    0.0000 C   0  0  0  0  0  0  0  0  0  0  0  0
    5.9841    0.0344    0.0000 C   0  0  0  0  0  0  0  0  0  0  0  0
    1.5801   -1.6838    0.0000 C   0  0  0  0  0  0  0  0  0  0  0  0
    2.2945   -2.0963    0.0000 C   0  0  0  0  0  0  0  0  0  0  0  0
   -0.2859    0.8588    0.0000 C   0  0  0  0  0  0  0  0  0  0  0  0
   -0.2859    0.0344    0.0000 C   0  0  0  0  0  0  0  0  0  0  0  0
    0.4285    1.2713    0.0000 C   0  0  0  0  0  0  0  0  0  0  0  0
    1.1430    0.8588    0.0000 O   0  0  0  0  0  0  0  0  0  0  0  0
    0.4285    2.0963    0.0000 H   0  0  0  0  0  0  0  0  0  0  0  0
   -5.9841    0.8605    0.0000 C   0  0  0  0  0  0  0  0  0  0  0  0
   -5.2720    1.2713    0.0000 C   0  0  0  0  0  0  0  0  0  0  0  0
   -4.5604    0.8605    0.0000 C   0  0  0  0  0  0  0  0  0  0  0  0
   -3.8483    1.2713    0.0000 C   0  0  0  0  0  0  0  0  0  0  0  0
   -3.1361    0.8605    0.0000 C   0  0  0  0  0  0  0  0  0  0  0  0
   -2.4240    1.2713    0.0000 C   0  0  0  0  0  0  0  0  0  0  0  0
   -1.7124    0.8605    0.0000 C   0  0  0  0  0  0  0  0  0  0  0  0
   -1.0003    1.2713    0.0000 C   0  0  0  0  0  0  0  0  0  0  0  0
 29 30  1  0      
 28 29  1  0      
 27 28  1  0      
 26 27  1  0      
 25 26  1  0      
 24 25  1  0      
 23 24  1  0      
 18 30  1  0      
 21  1  1  0      
  2  1  1  1      
  2  3  1  0      
  3  4  1  0      
  4  5  1  0      
  5  6  1  0      
  6  7  1  0      
  7  2  1  0      
  3  8  1  1      
  8  9  1  0      
  9 10  1  0      
  4 10  1  1      
  5 11  1  6      
 11 12  1  0      
 12 13  1  0      
  6 13  1  6      
 12 14  1  0      
 12 15  1  0      
  9 16  1  0      
  9 17  1  0      
 18 19  1  0      
 18 20  2  0      
 20 21  1  0      
 20 22  1  0      
M  STY  1   1 SUP
M  SLB  1   1   1
M  SAL   1  8  23  24  25  26  27  28  29  30
M  SBL   1  1   8
M  SMT   1 CH3(CH2)7
M  SBV   1   8    0.7144   -0.4125
M  END
