# Supplementary material for: Stereospecific Cu(I)-Catalyzed C–O Cross-Coupling Synthesis of Acyclic 1,2-Di- and Trisubstituted Vinylic Ethers from Alcohols and Vinylic Halides
Source: Org Lett. 2023 Jul 12;25(28):5297–301. doi: 10.1021/acs.orglett.3c01849 (PMC10367064; doi:10.1021/acs.orglett.3c01849)
Supplement: Supplementary file 3 — ol3c01849_si_003.zip [file ol3c01849_si_003.zip › FID for Publication/compound 23/23.mol]

23.mol
  ChemDraw06062317182D

 17 17  0  0  0  0  0  0  0  0999 V2000
    0.8370    0.0656    0.0000 C   0  0  0  0  0  0  0  0  0  0  0  0
    1.5515    0.4781    0.0000 C   0  0  0  0  0  0  0  0  0  0  0  0
    2.2659    0.0656    0.0000 O   0  0  0  0  0  0  0  0  0  0  0  0
    2.9803    0.4781    0.0000 C   0  0  0  0  0  0  0  0  0  0  0  0
    3.6947    0.0656    0.0000 C   0  0  0  0  0  0  0  0  0  0  0  0
    3.2822   -0.6488    0.0000 C   0  0  0  0  0  0  0  0  0  0  0  0
    4.2780   -0.5176    0.0000 C   0  0  0  0  0  0  0  0  0  0  0  0
    4.8612    0.0656    0.0000 O   0  0  0  0  0  0  0  0  0  0  0  0
    4.2780    0.6488    0.0000 C   0  0  0  0  0  0  0  0  0  0  0  0
   -4.8612    0.0667    0.0000 C   0  0  0  0  0  0  0  0  0  0  0  0
   -4.1491    0.4781    0.0000 C   0  0  0  0  0  0  0  0  0  0  0  0
   -3.4369    0.0667    0.0000 C   0  0  0  0  0  0  0  0  0  0  0  0
   -2.7254    0.4781    0.0000 C   0  0  0  0  0  0  0  0  0  0  0  0
   -2.0132    0.0667    0.0000 C   0  0  0  0  0  0  0  0  0  0  0  0
   -1.3011    0.4781    0.0000 C   0  0  0  0  0  0  0  0  0  0  0  0
   -0.5890    0.0667    0.0000 C   0  0  0  0  0  0  0  0  0  0  0  0
    0.1226    0.4781    0.0000 C   0  0  0  0  0  0  0  0  0  0  0  0
 16 17  1  0      
 15 16  1  0      
 14 15  1  0      
 13 14  1  0      
 12 13  1  0      
 11 12  1  0      
 10 11  1  0      
  1 17  1  0      
  1  2  2  0      
  2  3  1  0      
  3  4  1  0      
  4  5  1  0      
  5  6  1  0      
  5  7  1  0      
  7  8  1  0      
  8  9  1  0      
  9  5  1  0      
M  STY  1   1 SUP
M  SLB  1   1   1
M  SAL   1  8  10  11  12  13  14  15  16  17
M  SBL   1  1   8
M  SMT   1 CH3(CH2)7
M  SBV   1   8    0.7144   -0.4125
M  END
