# Supplementary material for: Stereospecific Cu(I)-Catalyzed C–O Cross-Coupling Synthesis of Acyclic 1,2-Di- and Trisubstituted Vinylic Ethers from Alcohols and Vinylic Halides
Source: Org Lett. 2023 Jul 12;25(28):5297–301. doi: 10.1021/acs.orglett.3c01849 (PMC10367064; doi:10.1021/acs.orglett.3c01849)
Supplement: Supplementary file 3 — ol3c01849_si_003.zip [file ol3c01849_si_003.zip › FID for Publication/compound 24/24.mol]

24.mol
  ChemDraw06062317192D

 18 18  0  0  0  0  0  0  0  0999 V2000
   -0.5881    2.5873    0.0000 C   0  0  0  0  0  0  0  0  0  0  0  0
    0.1263    2.9998    0.0000 C   0  0  0  0  0  0  0  0  0  0  0  0
    0.8408    2.5873    0.0000 O   0  0  0  0  0  0  0  0  0  0  0  0
    1.5552    2.9998    0.0000 C   0  0  0  0  0  0  0  0  0  0  0  0
    2.2696    2.5873    0.0000 C   0  0  0  0  0  0  0  0  0  0  0  0
    1.8571    1.8729    0.0000 C   0  0  0  0  0  0  0  0  0  0  0  0
    2.8528    2.0041    0.0000 C   0  0  0  0  0  0  0  0  0  0  0  0
    3.4361    2.5873    0.0000 O   0  0  0  0  0  0  0  0  0  0  0  0
    2.8528    3.1705    0.0000 C   0  0  0  0  0  0  0  0  0  0  0  0
   -0.5881    1.7623    0.0000 C   0  0  0  0  0  0  0  0  0  0  0  0
   -1.3002    1.3515    0.0000 C   0  0  0  0  0  0  0  0  0  0  0  0
   -1.3002    0.5294    0.0000 C   0  0  0  0  0  0  0  0  0  0  0  0
   -2.0118    0.1180    0.0000 C   0  0  0  0  0  0  0  0  0  0  0  0
   -2.0118   -0.7041    0.0000 C   0  0  0  0  0  0  0  0  0  0  0  0
   -2.7239   -1.1149    0.0000 C   0  0  0  0  0  0  0  0  0  0  0  0
   -2.7239   -1.9370    0.0000 C   0  0  0  0  0  0  0  0  0  0  0  0
   -3.4361   -2.3484    0.0000 C   0  0  0  0  0  0  0  0  0  0  0  0
   -3.4361   -3.1705    0.0000 C   0  0  0  0  0  0  0  0  0  0  0  0
 17 18  1  0      
 16 17  1  0      
 15 16  1  0      
 14 15  1  0      
 13 14  1  0      
 12 13  1  0      
 11 12  1  0      
 10 11  1  0      
  1 10  1  0      
  1  2  2  0      
  2  3  1  0      
  3  4  1  0      
  4  5  1  0      
  5  6  1  0      
  5  7  1  0      
  7  8  1  0      
  8  9  1  0      
  9  5  1  0      
M  STY  1   1 SUP
M  SLB  1   1   1
M  SAL   1  9  10  11  12  13  14  15  16  17  18
M  SBL   1  1   9
M  SMT   1 CH3(CH2)8
M  SBV   1   9    0.0000    0.8250
M  END
