# Supplementary material for: Stereospecific Cu(I)-Catalyzed C–O Cross-Coupling Synthesis of Acyclic 1,2-Di- and Trisubstituted Vinylic Ethers from Alcohols and Vinylic Halides
Source: Org Lett. 2023 Jul 12;25(28):5297–301. doi: 10.1021/acs.orglett.3c01849 (PMC10367064; doi:10.1021/acs.orglett.3c01849)
Supplement: Supplementary file 3 — ol3c01849_si_003.zip [file ol3c01849_si_003.zip › FID for Publication/compound 12/12.mol]

12.mol
  ChemDraw06062317092D

 29 31  0  0  1  0  0  0  0  0999 V2000
    1.1466    2.6726    0.0000 C   0  0  0  0  0  0  0  0  0  0  0  0
    1.1466    1.8482    0.0000 C   0  0  0  0  0  0  0  0  0  0  0  0
    1.8604    1.4351    0.0000 C   0  0  0  0  0  0  0  0  0  0  0  0
    2.5754    1.8482    0.0000 C   0  0  0  0  0  0  0  0  0  0  0  0
    2.5754    2.6732    0.0000 C   0  0  0  0  0  0  0  0  0  0  0  0
    1.8604    3.0846    0.0000 O   0  0  0  0  0  0  0  0  0  0  0  0
    3.3603    1.5933    0.0000 O   0  0  0  0  0  0  0  0  0  0  0  0
    3.8450    2.2601    0.0000 C   0  0  0  0  0  0  0  0  0  0  0  0
    3.3603    2.9276    0.0000 O   0  0  0  0  0  0  0  0  0  0  0  0
    0.4321    3.0851    0.0000 C   0  0  0  0  0  0  0  0  0  0  0  0
   -0.2823    2.6732    0.0000 O   0  0  0  0  0  0  0  0  0  0  0  0
    0.5335    1.2959    0.0000 O   0  0  0  0  0  0  0  0  0  0  0  0
    0.8693    0.5420    0.0000 C   0  0  0  0  0  0  0  0  0  0  0  0
    1.6891    0.6279    0.0000 O   0  0  0  0  0  0  0  0  0  0  0  0
    0.0723    0.3283    0.0000 C   0  0  0  0  0  0  0  0  0  0  0  0
    0.8693   -0.2830    0.0000 C   0  0  0  0  0  0  0  0  0  0  0  0
    4.5594    2.6726    0.0000 C   0  0  0  0  0  0  0  0  0  0  0  0
    4.5594    1.8476    0.0000 C   0  0  0  0  0  0  0  0  0  0  0  0
   -0.9967    3.0851    0.0000 C   0  0  0  0  0  0  0  0  0  0  0  0
   -1.7112    2.6732    0.0000 C   0  0  0  0  0  0  0  0  0  0  0  0
   -1.7112    1.8482    0.0000 C   0  0  0  0  0  0  0  0  0  0  0  0
   -2.4232    1.4371    0.0000 C   0  0  0  0  0  0  0  0  0  0  0  0
   -2.4232    0.6149    0.0000 C   0  0  0  0  0  0  0  0  0  0  0  0
   -3.1353    0.2038    0.0000 C   0  0  0  0  0  0  0  0  0  0  0  0
   -3.1353   -0.6185    0.0000 C   0  0  0  0  0  0  0  0  0  0  0  0
   -3.8474   -1.0296    0.0000 C   0  0  0  0  0  0  0  0  0  0  0  0
   -3.8474   -1.8518    0.0000 C   0  0  0  0  0  0  0  0  0  0  0  0
   -4.5594   -2.2629    0.0000 C   0  0  0  0  0  0  0  0  0  0  0  0
   -4.5594   -3.0851    0.0000 C   0  0  0  0  0  0  0  0  0  0  0  0
 28 29  1  0      
 27 28  1  0      
 26 27  1  0      
 25 26  1  0      
 24 25  1  0      
 23 24  1  0      
 22 23  1  0      
 21 22  1  0      
 20 21  1  0      
  1  2  1  0      
  2  3  1  0      
  3  4  1  0      
  4  5  1  0      
  5  6  1  0      
  6  1  1  0      
  4  7  1  6      
  7  8  1  0      
  8  9  1  0      
  5  9  1  6      
  1 10  1  1      
 10 11  1  0      
  2 12  1  1      
 12 13  1  0      
 13 14  1  0      
  3 14  1  1      
 13 15  1  0      
 13 16  1  0      
  8 17  1  0      
  8 18  1  0      
 11 19  1  0      
 19 20  2  0      
M  STY  1   1 SUP
M  SLB  1   1   1
M  SAL   1  9  21  22  23  24  25  26  27  28  29
M  SBL   1  1   9
M  SMT   1 CH3(CH2)8
M  SBV   1   9    0.0000    0.8250
M  END
