# Supplementary material for: Stereospecific Cu(I)-Catalyzed C–O Cross-Coupling Synthesis of Acyclic 1,2-Di- and Trisubstituted Vinylic Ethers from Alcohols and Vinylic Halides
Source: Org Lett. 2023 Jul 12;25(28):5297–301. doi: 10.1021/acs.orglett.3c01849 (PMC10367064; doi:10.1021/acs.orglett.3c01849)
Supplement: Supplementary file 3 — ol3c01849_si_003.zip [file ol3c01849_si_003.zip › FID for Publication/compound 15/15.mol]

15.mol
  ChemDraw06062317112D

 20 20  0  0  0  0  0  0  0  0999 V2000
   -0.0086    0.4125    0.0000 C   0  0  0  0  0  0  0  0  0  0  0  0
    0.7058    0.8250    0.0000 C   0  0  0  0  0  0  0  0  0  0  0  0
    1.4203    0.4125    0.0000 O   0  0  0  0  0  0  0  0  0  0  0  0
    2.1347    0.8250    0.0000 C   0  0  0  0  0  0  0  0  0  0  0  0
    2.8491    0.4125    0.0000 C   0  0  0  0  0  0  0  0  0  0  0  0
    3.5635    0.8250    0.0000 C   0  0  0  0  0  0  0  0  0  0  0  0
    4.2780    0.4125    0.0000 C   0  0  0  0  0  0  0  0  0  0  0  0
    4.2780   -0.4125    0.0000 C   0  0  0  0  0  0  0  0  0  0  0  0
    4.9924   -0.8250    0.0000 C   0  0  0  0  0  0  0  0  0  0  0  0
    5.7068   -0.4125    0.0000 C   0  0  0  0  0  0  0  0  0  0  0  0
    5.7068    0.4125    0.0000 C   0  0  0  0  0  0  0  0  0  0  0  0
    4.9924    0.8250    0.0000 C   0  0  0  0  0  0  0  0  0  0  0  0
   -5.7068    0.4142    0.0000 C   0  0  0  0  0  0  0  0  0  0  0  0
   -4.9947    0.8250    0.0000 C   0  0  0  0  0  0  0  0  0  0  0  0
   -4.2831    0.4142    0.0000 C   0  0  0  0  0  0  0  0  0  0  0  0
   -3.5710    0.8250    0.0000 C   0  0  0  0  0  0  0  0  0  0  0  0
   -2.8589    0.4142    0.0000 C   0  0  0  0  0  0  0  0  0  0  0  0
   -2.1467    0.8250    0.0000 C   0  0  0  0  0  0  0  0  0  0  0  0
   -1.4352    0.4142    0.0000 C   0  0  0  0  0  0  0  0  0  0  0  0
   -0.7230    0.8250    0.0000 C   0  0  0  0  0  0  0  0  0  0  0  0
 19 20  1  0      
 18 19  1  0      
 17 18  1  0      
 16 17  1  0      
 15 16  1  0      
 14 15  1  0      
 13 14  1  0      
  1 20  1  0      
  1  2  2  0      
  2  3  1  0      
  3  4  1  0      
  4  5  1  0      
  5  6  2  0      
  6  7  1  0      
  7  8  2  0      
  8  9  1  0      
  9 10  2  0      
 10 11  1  0      
 11 12  2  0      
 12  7  1  0      
M  STY  1   1 SUP
M  SLB  1   1   1
M  SAL   1  8  13  14  15  16  17  18  19  20
M  SBL   1  1   8
M  SMT   1 CH3(CH2)7
M  SBV   1   8    0.7144   -0.4125
M  END
