# Supplementary material for: Stereospecific Cu(I)-Catalyzed C–O Cross-Coupling Synthesis of Acyclic 1,2-Di- and Trisubstituted Vinylic Ethers from Alcohols and Vinylic Halides
Source: Org Lett. 2023 Jul 12;25(28):5297–301. doi: 10.1021/acs.orglett.3c01849 (PMC10367064; doi:10.1021/acs.orglett.3c01849)
Supplement: Supplementary file 3 — ol3c01849_si_003.zip [file ol3c01849_si_003.zip › FID for Publication/compound 33/33.mol]

33.mol
  ChemDraw06062317262D

 28 30  0  0  1  0  0  0  0  0999 V2000
    2.4813   -0.0137    0.0000 C   0  0  0  0  0  0  0  0  0  0  0  0
    2.4813   -0.8388    0.0000 C   0  0  0  0  0  0  0  0  0  0  0  0
    3.2656   -1.0937    0.0000 C   0  0  0  0  0  0  0  0  0  0  0  0
    3.7509   -0.4262    0.0000 C   0  0  0  0  0  0  0  0  0  0  0  0
    3.2656    0.2412    0.0000 O   0  0  0  0  0  0  0  0  0  0  0  0
    1.7669   -1.2513    0.0000 O   0  0  0  0  0  0  0  0  0  0  0  0
    1.7669    0.3988    0.0000 C   0  0  0  0  0  0  0  0  0  0  0  0
    3.7509   -1.7611    0.0000 O   0  0  0  0  0  0  0  0  0  0  0  0
    4.5352   -1.5062    0.0000 C   0  0  0  0  0  0  0  0  0  0  0  0
    4.5352   -0.6812    0.0000 O   0  0  0  0  0  0  0  0  0  0  0  0
    1.7669    1.2232    0.0000 O   0  0  0  0  0  0  0  0  0  0  0  0
    0.9826    1.4781    0.0000 C   0  0  0  0  0  0  0  0  0  0  0  0
    0.4973    0.8107    0.0000 O   0  0  0  0  0  0  0  0  0  0  0  0
    0.9826    0.1438    0.0000 C   0  0  0  0  0  0  0  0  0  0  0  0
    0.2681    1.8906    0.0000 C   0  0  0  0  0  0  0  0  0  0  0  0
    0.9826    2.3031    0.0000 C   0  0  0  0  0  0  0  0  0  0  0  0
    5.3602   -1.5062    0.0000 C   0  0  0  0  0  0  0  0  0  0  0  0
    4.7489   -2.3031    0.0000 C   0  0  0  0  0  0  0  0  0  0  0  0
    1.0524   -0.8388    0.0000 C   0  0  0  0  0  0  0  0  0  0  0  0
    0.3380   -1.2513    0.0000 C   0  0  0  0  0  0  0  0  0  0  0  0
   -5.3602   -1.2501    0.0000 C   0  0  0  0  0  0  0  0  0  0  0  0
   -4.6481   -0.8388    0.0000 C   0  0  0  0  0  0  0  0  0  0  0  0
   -3.9365   -1.2501    0.0000 C   0  0  0  0  0  0  0  0  0  0  0  0
   -3.2244   -0.8388    0.0000 C   0  0  0  0  0  0  0  0  0  0  0  0
   -2.5122   -1.2501    0.0000 C   0  0  0  0  0  0  0  0  0  0  0  0
   -1.8001   -0.8388    0.0000 C   0  0  0  0  0  0  0  0  0  0  0  0
   -1.0885   -1.2501    0.0000 C   0  0  0  0  0  0  0  0  0  0  0  0
   -0.3764   -0.8388    0.0000 C   0  0  0  0  0  0  0  0  0  0  0  0
 27 28  1  0      
 26 27  1  0      
 25 26  1  0      
 24 25  1  0      
 23 24  1  0      
 22 23  1  0      
 21 22  1  0      
 20 28  1  0      
  1  2  1  0      
  2  3  1  0      
  3  4  1  0      
  4  5  1  0      
  1  5  1  1      
  2  6  1  1      
  1  7  1  0      
  3  8  1  6      
  8  9  1  0      
  9 10  1  0      
  4 10  1  6      
  7 11  1  6      
 11 12  1  0      
 12 13  1  0      
 13 14  1  0      
 14  7  1  0      
 12 15  1  0      
 12 16  1  0      
  9 17  1  0      
  9 18  1  0      
  6 19  1  0      
 19 20  2  0      
M  STY  1   1 SUP
M  SLB  1   1   1
M  SAL   1  8  21  22  23  24  25  26  27  28
M  SBL   1  1   8
M  SMT   1 CH3(CH2)7
M  SBV   1   8    0.7144   -0.4125
M  END
