# Supplementary material for: Stereospecific Cu(I)-Catalyzed C–O Cross-Coupling Synthesis of Acyclic 1,2-Di- and Trisubstituted Vinylic Ethers from Alcohols and Vinylic Halides
Source: Org Lett. 2023 Jul 12;25(28):5297–301. doi: 10.1021/acs.orglett.3c01849 (PMC10367064; doi:10.1021/acs.orglett.3c01849)
Supplement: Supplementary file 3 — ol3c01849_si_003.zip [file ol3c01849_si_003.zip › FID for Publication/compound 34/34.mol]

34.mol
  ChemDraw06062317272D

 29 31  0  0  1  0  0  0  0  0999 V2000
    1.0562    2.3386    0.0000 C   0  0  0  0  0  0  0  0  0  0  0  0
    1.0562    1.5142    0.0000 C   0  0  0  0  0  0  0  0  0  0  0  0
    1.8405    1.2593    0.0000 C   0  0  0  0  0  0  0  0  0  0  0  0
    2.3252    1.9261    0.0000 C   0  0  0  0  0  0  0  0  0  0  0  0
    1.8405    2.5936    0.0000 O   0  0  0  0  0  0  0  0  0  0  0  0
    0.3417    1.1017    0.0000 O   0  0  0  0  0  0  0  0  0  0  0  0
    0.3417    2.7511    0.0000 C   0  0  0  0  0  0  0  0  0  0  0  0
    2.3252    0.5918    0.0000 O   0  0  0  0  0  0  0  0  0  0  0  0
    3.1101    0.8468    0.0000 C   0  0  0  0  0  0  0  0  0  0  0  0
    3.1101    1.6718    0.0000 O   0  0  0  0  0  0  0  0  0  0  0  0
    0.3417    3.5761    0.0000 O   0  0  0  0  0  0  0  0  0  0  0  0
   -0.4432    3.8311    0.0000 C   0  0  0  0  0  0  0  0  0  0  0  0
   -0.9278    3.1636    0.0000 O   0  0  0  0  0  0  0  0  0  0  0  0
   -0.4432    2.4962    0.0000 C   0  0  0  0  0  0  0  0  0  0  0  0
   -1.1570    4.2436    0.0000 C   0  0  0  0  0  0  0  0  0  0  0  0
   -0.4432    4.6561    0.0000 C   0  0  0  0  0  0  0  0  0  0  0  0
    3.9351    0.8468    0.0000 C   0  0  0  0  0  0  0  0  0  0  0  0
    3.3238    0.0498    0.0000 C   0  0  0  0  0  0  0  0  0  0  0  0
   -0.3727    1.5142    0.0000 C   0  0  0  0  0  0  0  0  0  0  0  0
   -1.0871    1.1017    0.0000 C   0  0  0  0  0  0  0  0  0  0  0  0
   -1.0871    0.2767    0.0000 C   0  0  0  0  0  0  0  0  0  0  0  0
   -1.7992   -0.1346    0.0000 C   0  0  0  0  0  0  0  0  0  0  0  0
   -1.7992   -0.9568    0.0000 C   0  0  0  0  0  0  0  0  0  0  0  0
   -2.5114   -1.3676    0.0000 C   0  0  0  0  0  0  0  0  0  0  0  0
   -2.5114   -2.1897    0.0000 C   0  0  0  0  0  0  0  0  0  0  0  0
   -3.2229   -2.6010    0.0000 C   0  0  0  0  0  0  0  0  0  0  0  0
   -3.2229   -3.4232    0.0000 C   0  0  0  0  0  0  0  0  0  0  0  0
   -3.9351   -3.8340    0.0000 C   0  0  0  0  0  0  0  0  0  0  0  0
   -3.9351   -4.6561    0.0000 C   0  0  0  0  0  0  0  0  0  0  0  0
 28 29  1  0      
 27 28  1  0      
 26 27  1  0      
 25 26  1  0      
 24 25  1  0      
 23 24  1  0      
 22 23  1  0      
 21 22  1  0      
 20 21  1  0      
  1  2  1  0      
  2  3  1  0      
  3  4  1  0      
  4  5  1  0      
  1  5  1  1      
  2  6  1  1      
  1  7  1  0      
  3  8  1  6      
  8  9  1  0      
  9 10  1  0      
  4 10  1  6      
  7 11  1  6      
 11 12  1  0      
 12 13  1  0      
 13 14  1  0      
 14  7  1  0      
 12 15  1  0      
 12 16  1  0      
  9 17  1  0      
  9 18  1  0      
  6 19  1  0      
 19 20  2  0      
M  STY  1   1 SUP
M  SLB  1   1   1
M  SAL   1  9  21  22  23  24  25  26  27  28  29
M  SBL   1  1   9
M  SMT   1 CH3(CH2)8
M  SBV   1   9    0.0000    0.8250
M  END
