# Supplementary material for: Stereospecific Cu(I)-Catalyzed C–O Cross-Coupling Synthesis of Acyclic 1,2-Di- and Trisubstituted Vinylic Ethers from Alcohols and Vinylic Halides
Source: Org Lett. 2023 Jul 12;25(28):5297–301. doi: 10.1021/acs.orglett.3c01849 (PMC10367064; doi:10.1021/acs.orglett.3c01849)
Supplement: Supplementary file 3 — ol3c01849_si_003.zip [file ol3c01849_si_003.zip › FID for Publication/compound S17/S17.mol]

S17.mol
  ChemDraw06062317302D

 16 17  0  0  0  0  0  0  0  0999 V2000
   -1.7864    1.0310    0.0000 C   0  0  0  0  0  0  0  0  0  0  0  0
   -1.0719    1.4435    0.0000 C   0  0  0  0  0  0  0  0  0  0  0  0
   -1.7864    0.2060    0.0000 C   0  0  0  0  0  0  0  0  0  0  0  0
   -2.5002   -0.2065    0.0000 C   0  0  0  0  0  0  0  0  0  0  0  0
   -2.5002   -1.0310    0.0000 C   0  0  0  0  0  0  0  0  0  0  0  0
   -1.7864   -1.4435    0.0000 C   0  0  0  0  0  0  0  0  0  0  0  0
   -1.0719   -1.0310    0.0000 C   0  0  0  0  0  0  0  0  0  0  0  0
   -1.0719   -0.2065    0.0000 C   0  0  0  0  0  0  0  0  0  0  0  0
   -0.3575    1.0310    0.0000 C   0  0  0  0  0  0  0  0  0  0  0  0
    0.3569    0.6185    0.0000 C   0  0  0  0  0  0  0  0  0  0  0  0
    1.0714    0.2060    0.0000 C   0  0  0  0  0  0  0  0  0  0  0  0
    1.0714   -0.6190    0.0000 C   0  0  0  0  0  0  0  0  0  0  0  0
    1.7858   -1.0310    0.0000 C   0  0  0  0  0  0  0  0  0  0  0  0
    2.5002   -0.6190    0.0000 C   0  0  0  0  0  0  0  0  0  0  0  0
    2.5002    0.2060    0.0000 C   0  0  0  0  0  0  0  0  0  0  0  0
    1.7858    0.6185    0.0000 C   0  0  0  0  0  0  0  0  0  0  0  0
  1  2  2  0      
  1  3  1  0      
  3  4  1  0      
  4  5  1  0      
  5  6  1  0      
  6  7  1  0      
  7  8  1  0      
  8  3  1  0      
  2  9  1  0      
  9 10  3  0      
 10 11  1  0      
 11 12  1  0      
 12 13  1  0      
 13 14  1  0      
 14 15  1  0      
 15 16  1  0      
 16 11  1  0      
M  END
