# Supplementary material for: Stereospecific Cu(I)-Catalyzed C–O Cross-Coupling Synthesis of Acyclic 1,2-Di- and Trisubstituted Vinylic Ethers from Alcohols and Vinylic Halides
Source: Org Lett. 2023 Jul 12;25(28):5297–301. doi: 10.1021/acs.orglett.3c01849 (PMC10367064; doi:10.1021/acs.orglett.3c01849)
Supplement: Supplementary file 3 — ol3c01849_si_003.zip [file ol3c01849_si_003.zip › FID for Publication/compound 32/32.mol]

32.mol
  ChemDraw06062317262D

 17 16  0  0  0  0  0  0  0  0999 V2000
   -0.7190    2.2604    0.0000 C   0  0  0  0  0  0  0  0  0  0  0  0
   -0.0046    2.6729    0.0000 C   0  0  0  0  0  0  0  0  0  0  0  0
    0.7093    2.2604    0.0000 O   0  0  0  0  0  0  0  0  0  0  0  0
    1.4237    2.6729    0.0000 C   0  0  0  0  0  0  0  0  0  0  0  0
    2.1381    2.2604    0.0000 C   0  0  0  0  0  0  0  0  0  0  0  0
    2.8526    2.6729    0.0000 C   0  0  0  0  0  0  0  0  0  0  0  0
    1.4237    3.4974    0.0000 C   0  0  0  0  0  0  0  0  0  0  0  0
    3.5670    2.2604    0.0000 C   0  0  0  0  0  0  0  0  0  0  0  0
   -0.7190    1.4354    0.0000 C   0  0  0  0  0  0  0  0  0  0  0  0
   -1.4311    1.0241    0.0000 C   0  0  0  0  0  0  0  0  0  0  0  0
   -1.4311    0.2020    0.0000 C   0  0  0  0  0  0  0  0  0  0  0  0
   -2.1433   -0.2088    0.0000 C   0  0  0  0  0  0  0  0  0  0  0  0
   -2.1433   -1.0310    0.0000 C   0  0  0  0  0  0  0  0  0  0  0  0
   -2.8554   -1.4423    0.0000 C   0  0  0  0  0  0  0  0  0  0  0  0
   -2.8554   -2.2645    0.0000 C   0  0  0  0  0  0  0  0  0  0  0  0
   -3.5670   -2.6752    0.0000 C   0  0  0  0  0  0  0  0  0  0  0  0
   -3.5670   -3.4974    0.0000 C   0  0  0  0  0  0  0  0  0  0  0  0
 16 17  1  0      
 15 16  1  0      
 14 15  1  0      
 13 14  1  0      
 12 13  1  0      
 11 12  1  0      
 10 11  1  0      
  9 10  1  0      
  1  9  1  0      
  1  2  2  0      
  2  3  1  0      
  3  4  1  0      
  4  5  1  0      
  5  6  1  0      
  7  4  1  0      
  6  8  2  0      
M  STY  1   1 SUP
M  SLB  1   1   1
M  SAL   1  9   9  10  11  12  13  14  15  16  17
M  SBL   1  1   9
M  SMT   1 CH3(CH2)8
M  SBV   1   9    0.0000    0.8250
M  END
