# Supplementary material for: Stereospecific Cu(I)-Catalyzed C–O Cross-Coupling Synthesis of Acyclic 1,2-Di- and Trisubstituted Vinylic Ethers from Alcohols and Vinylic Halides
Source: Org Lett. 2023 Jul 12;25(28):5297–301. doi: 10.1021/acs.orglett.3c01849 (PMC10367064; doi:10.1021/acs.orglett.3c01849)
Supplement: Supplementary file 3 — ol3c01849_si_003.zip [file ol3c01849_si_003.zip › FID for Publication/compound 7/7.mol]

7.mol
  ChemDraw06062317082D

 18 17  0  0  0  0  0  0  0  0999 V2000
    0.3254    1.1713    0.0000 C   0  0  0  0  0  0  0  0  0  0  0  0
    1.0324    1.5964    0.0000 C   0  0  0  0  0  0  0  0  0  0  0  0
    1.7537    1.1965    0.0000 O   0  0  0  0  0  0  0  0  0  0  0  0
    2.4607    1.6211    0.0000 C   0  0  0  0  0  0  0  0  0  0  0  0
    3.1826    1.2212    0.0000 C   0  0  0  0  0  0  0  0  0  0  0  0
    3.9039    0.8213    0.0000 C   0  0  0  0  0  0  0  0  0  0  0  0
   -5.3728    1.1730    0.0000 C   0  0  0  0  0  0  0  0  0  0  0  0
   -4.6613    1.5838    0.0000 C   0  0  0  0  0  0  0  0  0  0  0  0
   -3.9491    1.1730    0.0000 C   0  0  0  0  0  0  0  0  0  0  0  0
   -3.2370    1.5838    0.0000 C   0  0  0  0  0  0  0  0  0  0  0  0
   -2.5248    1.1730    0.0000 C   0  0  0  0  0  0  0  0  0  0  0  0
   -1.8133    1.5838    0.0000 C   0  0  0  0  0  0  0  0  0  0  0  0
   -1.1011    1.1730    0.0000 C   0  0  0  0  0  0  0  0  0  0  0  0
   -0.3890    1.5838    0.0000 C   0  0  0  0  0  0  0  0  0  0  0  0
    4.6252    0.4214    0.0000 C   0  0  0  0  0  0  0  0  0  0  0  0
    4.6395   -0.4002    0.0000 C   0  0  0  0  0  0  0  0  0  0  0  0
    5.3585   -0.7989    0.0000 C   0  0  0  0  0  0  0  0  0  0  0  0
    5.3728   -1.6211    0.0000 C   0  0  0  0  0  0  0  0  0  0  0  0
 13 14  1  0      
 12 13  1  0      
 11 12  1  0      
 10 11  1  0      
  9 10  1  0      
  8  9  1  0      
  7  8  1  0      
  1 14  1  0      
 17 18  1  0      
 16 17  1  0      
 15 16  1  0      
  6 15  1  0      
  1  2  2  0      
  2  3  1  0      
  3  4  1  0      
  4  5  1  0      
  5  6  3  0      
M  STY  1   1 SUP
M  SLB  1   1   1
M  SAL   1  8   7   8   9  10  11  12  13  14
M  SBL   1  1   8
M  SMT   1 CH3(CH2)7
M  SBV   1   8    0.7144   -0.4125
M  STY  1   2 SUP
M  SLB  1   2   2
M  SAL   2  4  15  16  17  18
M  SBL   2  1  12
M  SMT   2 (CH2)3CH3
M  SBV   2  12   -0.7213    0.3999
M  END
