# Supplementary material for: Stereospecific Cu(I)-Catalyzed C–O Cross-Coupling Synthesis of Acyclic 1,2-Di- and Trisubstituted Vinylic Ethers from Alcohols and Vinylic Halides
Source: Org Lett. 2023 Jul 12;25(28):5297–301. doi: 10.1021/acs.orglett.3c01849 (PMC10367064; doi:10.1021/acs.orglett.3c01849)
Supplement: Supplementary file 3 — ol3c01849_si_003.zip [file ol3c01849_si_003.zip › FID for Publication/compound 9/9.mol]

9.mol
  ChemDraw06062317092D

 28 30  0  0  1  0  0  0  0  0999 V2000
    1.1430    1.2716    0.0000 O   0  0  0  0  0  0  0  0  0  0  0  0
    1.8568    1.6841    0.0000 C   0  0  0  0  0  0  0  0  0  0  0  0
    2.5713    1.2716    0.0000 C   0  0  0  0  0  0  0  0  0  0  0  0
    2.5713    0.4466    0.0000 C   0  0  0  0  0  0  0  0  0  0  0  0
    3.2857    0.0341    0.0000 C   0  0  0  0  0  0  0  0  0  0  0  0
    4.0001    0.4466    0.0000 C   0  0  0  0  0  0  0  0  0  0  0  0
    4.0001    1.2716    0.0000 C   0  0  0  0  0  0  0  0  0  0  0  0
    3.2857    1.6841    0.0000 O   0  0  0  0  0  0  0  0  0  0  0  0
    1.9582   -0.1051    0.0000 O   0  0  0  0  0  0  0  0  0  0  0  0
    2.2940   -0.8591    0.0000 C   0  0  0  0  0  0  0  0  0  0  0  0
    3.1144   -0.7726    0.0000 O   0  0  0  0  0  0  0  0  0  0  0  0
    4.7850    0.1916    0.0000 O   0  0  0  0  0  0  0  0  0  0  0  0
    5.2691    0.8591    0.0000 C   0  0  0  0  0  0  0  0  0  0  0  0
    4.7850    1.5265    0.0000 O   0  0  0  0  0  0  0  0  0  0  0  0
    5.9835    1.2716    0.0000 C   0  0  0  0  0  0  0  0  0  0  0  0
    5.9835    0.4466    0.0000 C   0  0  0  0  0  0  0  0  0  0  0  0
    1.5795   -1.2716    0.0000 C   0  0  0  0  0  0  0  0  0  0  0  0
    2.2940   -1.6841    0.0000 C   0  0  0  0  0  0  0  0  0  0  0  0
    0.4285    1.6841    0.0000 C   0  0  0  0  0  0  0  0  0  0  0  0
   -0.2859    1.2716    0.0000 C   0  0  0  0  0  0  0  0  0  0  0  0
   -5.9835    1.2727    0.0000 C   0  0  0  0  0  0  0  0  0  0  0  0
   -5.2720    1.6841    0.0000 C   0  0  0  0  0  0  0  0  0  0  0  0
   -4.5598    1.2727    0.0000 C   0  0  0  0  0  0  0  0  0  0  0  0
   -3.8477    1.6841    0.0000 C   0  0  0  0  0  0  0  0  0  0  0  0
   -3.1361    1.2727    0.0000 C   0  0  0  0  0  0  0  0  0  0  0  0
   -2.4240    1.6841    0.0000 C   0  0  0  0  0  0  0  0  0  0  0  0
   -1.7119    1.2727    0.0000 C   0  0  0  0  0  0  0  0  0  0  0  0
   -0.9997    1.6841    0.0000 C   0  0  0  0  0  0  0  0  0  0  0  0
 27 28  1  0      
 26 27  1  0      
 25 26  1  0      
 24 25  1  0      
 23 24  1  0      
 22 23  1  0      
 21 22  1  0      
 20 28  1  0      
  1  2  1  0      
  3  2  1  1      
  3  4  1  0      
  4  5  1  0      
  5  6  1  0      
  6  7  1  0      
  7  8  1  0      
  8  3  1  0      
  4  9  1  1      
  9 10  1  0      
 10 11  1  0      
  5 11  1  1      
  6 12  1  6      
 12 13  1  0      
 13 14  1  0      
  7 14  1  6      
 13 15  1  0      
 13 16  1  0      
 10 17  1  0      
 10 18  1  0      
  1 19  1  0      
 19 20  2  0      
M  STY  1   1 SUP
M  SLB  1   1   1
M  SAL   1  8  21  22  23  24  25  26  27  28
M  SBL   1  1   8
M  SMT   1 CH3(CH2)7
M  SBV   1   8    0.7139   -0.4125
M  END
