# Supplementary material for: Stereospecific Cu(I)-Catalyzed C–O Cross-Coupling Synthesis of Acyclic 1,2-Di- and Trisubstituted Vinylic Ethers from Alcohols and Vinylic Halides
Source: Org Lett. 2023 Jul 12;25(28):5297–301. doi: 10.1021/acs.orglett.3c01849 (PMC10367064; doi:10.1021/acs.orglett.3c01849)
Supplement: Supplementary file 3 — ol3c01849_si_003.zip [file ol3c01849_si_003.zip › FID for Publication/compound 28/28.mol]

28.mol
  ChemDraw06062317222D

 18 18  0  0  0  0  0  0  0  0999 V2000
   -0.3621    2.0539    0.0000 C   0  0  0  0  0  0  0  0  0  0  0  0
    0.3523    2.4664    0.0000 C   0  0  0  0  0  0  0  0  0  0  0  0
    1.0668    2.0539    0.0000 O   0  0  0  0  0  0  0  0  0  0  0  0
    1.7812    2.4664    0.0000 C   0  0  0  0  0  0  0  0  0  0  0  0
    2.4956    2.0539    0.0000 C   0  0  0  0  0  0  0  0  0  0  0  0
    3.2101    2.4664    0.0000 C   0  0  0  0  0  0  0  0  0  0  0  0
    3.2101    3.2914    0.0000 C   0  0  0  0  0  0  0  0  0  0  0  0
    2.4956    3.7039    0.0000 C   0  0  0  0  0  0  0  0  0  0  0  0
    1.7812    3.2914    0.0000 C   0  0  0  0  0  0  0  0  0  0  0  0
   -0.3621    1.2289    0.0000 C   0  0  0  0  0  0  0  0  0  0  0  0
   -1.0742    0.8181    0.0000 C   0  0  0  0  0  0  0  0  0  0  0  0
   -1.0742   -0.0040    0.0000 C   0  0  0  0  0  0  0  0  0  0  0  0
   -1.7858   -0.4154    0.0000 C   0  0  0  0  0  0  0  0  0  0  0  0
   -1.7858   -1.2375    0.0000 C   0  0  0  0  0  0  0  0  0  0  0  0
   -2.4979   -1.6483    0.0000 C   0  0  0  0  0  0  0  0  0  0  0  0
   -2.4979   -2.4704    0.0000 C   0  0  0  0  0  0  0  0  0  0  0  0
   -3.2101   -2.8818    0.0000 C   0  0  0  0  0  0  0  0  0  0  0  0
   -3.2101   -3.7039    0.0000 C   0  0  0  0  0  0  0  0  0  0  0  0
 17 18  1  0      
 16 17  1  0      
 15 16  1  0      
 14 15  1  0      
 13 14  1  0      
 12 13  1  0      
 11 12  1  0      
 10 11  1  0      
  1 10  1  0      
  1  2  2  0      
  2  3  1  0      
  3  4  1  0      
  4  5  1  0      
  5  6  1  0      
  6  7  1  0      
  7  8  1  0      
  8  9  1  0      
  9  4  1  0      
M  STY  1   1 SUP
M  SLB  1   1   1
M  SAL   1  9  10  11  12  13  14  15  16  17  18
M  SBL   1  1   9
M  SMT   1 CH3(CH2)8
M  SBV   1   9    0.0000    0.8250
M  END
