# Supplementary material for: Stereospecific Cu(I)-Catalyzed C–O Cross-Coupling Synthesis of Acyclic 1,2-Di- and Trisubstituted Vinylic Ethers from Alcohols and Vinylic Halides
Source: Org Lett. 2023 Jul 12;25(28):5297–301. doi: 10.1021/acs.orglett.3c01849 (PMC10367064; doi:10.1021/acs.orglett.3c01849)
Supplement: Supplementary file 3 — ol3c01849_si_003.zip [file ol3c01849_si_003.zip › FID for Publication/compound 17/17.mol]

17.mol
  ChemDraw06062317132D

 16 15  0  0  0  0  0  0  0  0999 V2000
    1.0648   -0.0003    0.0000 C   0  0  0  0  0  0  0  0  0  0  0  0
    1.7792    0.4122    0.0000 C   0  0  0  0  0  0  0  0  0  0  0  0
    2.4930   -0.0003    0.0000 O   0  0  0  0  0  0  0  0  0  0  0  0
    3.2075    0.4122    0.0000 C   0  0  0  0  0  0  0  0  0  0  0  0
   -4.6340    0.0014    0.0000 C   0  0  0  0  0  0  0  0  0  0  0  0
   -3.9219    0.4122    0.0000 C   0  0  0  0  0  0  0  0  0  0  0  0
   -3.2098    0.0014    0.0000 C   0  0  0  0  0  0  0  0  0  0  0  0
   -2.4976    0.4122    0.0000 C   0  0  0  0  0  0  0  0  0  0  0  0
   -1.7861    0.0014    0.0000 C   0  0  0  0  0  0  0  0  0  0  0  0
   -1.0739    0.4122    0.0000 C   0  0  0  0  0  0  0  0  0  0  0  0
   -0.3618    0.0014    0.0000 C   0  0  0  0  0  0  0  0  0  0  0  0
    0.3503    0.4122    0.0000 C   0  0  0  0  0  0  0  0  0  0  0  0
    3.9219   -0.0003    0.0000 C   0  0  0  0  0  0  0  0  0  0  0  0
    3.5111   -0.7118    0.0000 F   0  0  0  0  0  0  0  0  0  0  0  0
    4.6340   -0.4111    0.0000 F   0  0  0  0  0  0  0  0  0  0  0  0
    4.3333    0.7118    0.0000 F   0  0  0  0  0  0  0  0  0  0  0  0
 11 12  1  0      
 10 11  1  0      
  9 10  1  0      
  8  9  1  0      
  7  8  1  0      
  6  7  1  0      
  5  6  1  0      
  1 12  1  0      
 13 14  1  0      
 13 15  1  0      
 13 16  1  0      
  4 13  1  0      
  1  2  2  0      
  2  3  1  0      
  3  4  1  0      
M  STY  1   1 SUP
M  SLB  1   1   1
M  SAL   1  8   5   6   7   8   9  10  11  12
M  SBL   1  1   8
M  SMT   1 CH3(CH2)7
M  SBV   1   8    0.7144   -0.4125
M  STY  1   2 SUP
M  SLB  1   2   2
M  SAL   2  4  13  14  15  16
M  SBL   2  1  12
M  SMT   2 CF3
M  SBV   2  12   -0.7144    0.4125
M  END
