# Supplementary material for: Stereospecific Cu(I)-Catalyzed C–O Cross-Coupling Synthesis of Acyclic 1,2-Di- and Trisubstituted Vinylic Ethers from Alcohols and Vinylic Halides
Source: Org Lett. 2023 Jul 12;25(28):5297–301. doi: 10.1021/acs.orglett.3c01849 (PMC10367064; doi:10.1021/acs.orglett.3c01849)
Supplement: Supplementary file 3 — ol3c01849_si_003.zip [file ol3c01849_si_003.zip › FID for Publication/compound 21/21.mol]

21.mol
  ChemDraw06062317172D

 19 19  0  0  1  0  0  0  0  0999 V2000
    0.6709    0.7322    0.0000 C   0  0  0  0  0  0  0  0  0  0  0  0
    1.3853    1.1447    0.0000 C   0  0  0  0  0  0  0  0  0  0  0  0
    2.0997    0.7322    0.0000 O   0  0  0  0  0  0  0  0  0  0  0  0
    2.8142    1.1447    0.0000 C   0  0  0  0  0  0  0  0  0  0  0  0
    3.5286    0.7322    0.0000 C   0  0  0  0  0  0  0  0  0  0  0  0
    3.5286   -0.0928    0.0000 O   0  0  0  0  0  0  0  0  0  0  0  0
    4.3129   -0.3478    0.0000 C   0  0  0  0  0  0  0  0  0  0  0  0
    4.7976    0.3197    0.0000 O   0  0  0  0  0  0  0  0  0  0  0  0
    4.3129    0.9871    0.0000 C   0  0  0  0  0  0  0  0  0  0  0  0
    5.0273   -0.7603    0.0000 C   0  0  0  0  0  0  0  0  0  0  0  0
    4.0992   -1.1447    0.0000 C   0  0  0  0  0  0  0  0  0  0  0  0
   -5.0273    0.7333    0.0000 C   0  0  0  0  0  0  0  0  0  0  0  0
   -4.3158    1.1447    0.0000 C   0  0  0  0  0  0  0  0  0  0  0  0
   -3.6036    0.7333    0.0000 C   0  0  0  0  0  0  0  0  0  0  0  0
   -2.8915    1.1447    0.0000 C   0  0  0  0  0  0  0  0  0  0  0  0
   -2.1794    0.7333    0.0000 C   0  0  0  0  0  0  0  0  0  0  0  0
   -1.4678    1.1447    0.0000 C   0  0  0  0  0  0  0  0  0  0  0  0
   -0.7557    0.7333    0.0000 C   0  0  0  0  0  0  0  0  0  0  0  0
   -0.0435    1.1447    0.0000 C   0  0  0  0  0  0  0  0  0  0  0  0
 18 19  1  0      
 17 18  1  0      
 16 17  1  0      
 15 16  1  0      
 14 15  1  0      
 13 14  1  0      
 12 13  1  0      
  1 19  1  0      
  1  2  2  0      
  2  3  1  0      
  3  4  1  0      
  4  5  1  0      
  5  6  1  1      
  6  7  1  0      
  7  8  1  0      
  8  9  1  0      
  9  5  1  0      
  7 10  1  0      
  7 11  1  0      
M  STY  1   1 SUP
M  SLB  1   1   1
M  SAL   1  8  12  13  14  15  16  17  18  19
M  SBL   1  1   8
M  SMT   1 CH3(CH2)7
M  SBV   1   8    0.7144   -0.4125
M  END
