# Supplementary material for: Stereospecific Cu(I)-Catalyzed C–O Cross-Coupling Synthesis of Acyclic 1,2-Di- and Trisubstituted Vinylic Ethers from Alcohols and Vinylic Halides
Source: Org Lett. 2023 Jul 12;25(28):5297–301. doi: 10.1021/acs.orglett.3c01849 (PMC10367064; doi:10.1021/acs.orglett.3c01849)
Supplement: Supplementary file 3 — ol3c01849_si_003.zip [file ol3c01849_si_003.zip › FID for Publication/compound 19/19.mol]

19.mol
  ChemDraw06062317162D

 24 25  0  0  1  0  0  0  0  0999 V2000
    0.2484    0.8803    0.0000 C   0  0  0  0  0  0  0  0  0  0  0  0
    0.9628    1.2928    0.0000 C   0  0  0  0  0  0  0  0  0  0  0  0
    1.6772    0.8803    0.0000 O   0  0  0  0  0  0  0  0  0  0  0  0
    2.3916    1.2928    0.0000 C   0  0  0  0  0  0  0  0  0  0  0  0
    3.3610    0.0960    0.0000 C   0  0  0  0  0  0  0  0  0  0  0  0
    4.1854    0.0960    0.0000 C   0  0  0  0  0  0  0  0  0  0  0  0
    4.4404    0.8803    0.0000 C   0  0  0  0  0  0  0  0  0  0  0  0
    3.7729    1.3650    0.0000 O   0  0  0  0  0  0  0  0  0  0  0  0
    3.1061    0.8803    0.0000 C   0  0  0  0  0  0  0  0  0  0  0  0
    3.1061   -0.6889    0.0000 O   0  0  0  0  0  0  0  0  0  0  0  0
    3.7729   -1.1736    0.0000 C   0  0  0  0  0  0  0  0  0  0  0  0
    4.4404   -0.6889    0.0000 O   0  0  0  0  0  0  0  0  0  0  0  0
    3.3610   -1.8880    0.0000 C   0  0  0  0  0  0  0  0  0  0  0  0
    4.1854   -1.8880    0.0000 C   0  0  0  0  0  0  0  0  0  0  0  0
   -5.4499    0.8820    0.0000 C   0  0  0  0  0  0  0  0  0  0  0  0
   -4.7383    1.2928    0.0000 C   0  0  0  0  0  0  0  0  0  0  0  0
   -4.0262    0.8820    0.0000 C   0  0  0  0  0  0  0  0  0  0  0  0
   -3.3140    1.2928    0.0000 C   0  0  0  0  0  0  0  0  0  0  0  0
   -2.6019    0.8820    0.0000 C   0  0  0  0  0  0  0  0  0  0  0  0
   -1.8903    1.2928    0.0000 C   0  0  0  0  0  0  0  0  0  0  0  0
   -1.1782    0.8820    0.0000 C   0  0  0  0  0  0  0  0  0  0  0  0
   -0.4661    1.2928    0.0000 C   0  0  0  0  0  0  0  0  0  0  0  0
    5.2373    1.0940    0.0000 O   0  0  0  0  0  0  0  0  0  0  0  0
    5.4499    1.8880    0.0000 C   0  0  0  0  0  0  0  0  0  0  0  0
 21 22  1  0      
 20 21  1  0      
 19 20  1  0      
 18 19  1  0      
 17 18  1  0      
 16 17  1  0      
 15 16  1  0      
  1 22  1  0      
 23 24  1  0      
  7 23  1  1      
  1  2  2  0      
  2  3  1  0      
  3  4  1  0      
  9  4  1  1      
  5  6  1  0      
  6  7  1  0      
  7  8  1  0      
  8  9  1  0      
  9  5  1  0      
  5 10  1  6      
 10 11  1  0      
 11 12  1  0      
  6 12  1  6      
 11 13  1  0      
 11 14  1  0      
M  STY  1   1 SUP
M  SLB  1   1   1
M  SAL   1  8  15  16  17  18  19  20  21  22
M  SBL   1  1   8
M  SMT   1 CH3(CH2)7
M  SBV   1   8    0.7144   -0.4125
M  STY  1   2 SUP
M  SLB  1   2   2
M  SAL   2  2  23  24
M  SBL   2  1  10
M  SMT   2 OCH3
M  SBV   2  10   -0.7969   -0.2137
M  END
