# Supplementary material for: Stereospecific Cu(I)-Catalyzed C–O Cross-Coupling Synthesis of Acyclic 1,2-Di- and Trisubstituted Vinylic Ethers from Alcohols and Vinylic Halides
Source: Org Lett. 2023 Jul 12;25(28):5297–301. doi: 10.1021/acs.orglett.3c01849 (PMC10367064; doi:10.1021/acs.orglett.3c01849)
Supplement: Supplementary file 3 — ol3c01849_si_003.zip [file ol3c01849_si_003.zip › FID for Publication/compound 43/43.mol]

43.mol
  ChemDraw06062317332D

 23 22  0  0  0  0  0  0  0  0999 V2000
   -0.7227   -0.2060    0.0000 C   0  0  0  0  0  0  0  0  0  0  0  0
   -0.7227   -1.0310    0.0000 C   0  0  0  0  0  0  0  0  0  0  0  0
   -0.0083    0.2065    0.0000 C   0  0  0  0  0  0  0  0  0  0  0  0
    0.7061   -0.2060    0.0000 O   0  0  0  0  0  0  0  0  0  0  0  0
    1.4205    0.2065    0.0000 C   0  0  0  0  0  0  0  0  0  0  0  0
    2.1344   -0.2060    0.0000 C   0  0  0  0  0  0  0  0  0  0  0  0
    2.8488    0.2065    0.0000 C   0  0  0  0  0  0  0  0  0  0  0  0
    2.8488    1.0310    0.0000 C   0  0  0  0  0  0  0  0  0  0  0  0
    3.5633   -0.2060    0.0000 C   0  0  0  0  0  0  0  0  0  0  0  0
    4.2777    0.2065    0.0000 C   0  0  0  0  0  0  0  0  0  0  0  0
    4.9921   -0.2060    0.0000 C   0  0  0  0  0  0  0  0  0  0  0  0
    5.7065    0.2065    0.0000 C   0  0  0  0  0  0  0  0  0  0  0  0
    5.7065    1.0310    0.0000 C   0  0  0  0  0  0  0  0  0  0  0  0
    6.4210   -0.2060    0.0000 C   0  0  0  0  0  0  0  0  0  0  0  0
   -0.0083    1.0310    0.0000 H   0  0  0  0  0  0  0  0  0  0  0  0
   -6.4210   -0.2048    0.0000 C   0  0  0  0  0  0  0  0  0  0  0  0
   -5.7094    0.2065    0.0000 C   0  0  0  0  0  0  0  0  0  0  0  0
   -4.9973   -0.2048    0.0000 C   0  0  0  0  0  0  0  0  0  0  0  0
   -4.2851    0.2065    0.0000 C   0  0  0  0  0  0  0  0  0  0  0  0
   -3.5730   -0.2048    0.0000 C   0  0  0  0  0  0  0  0  0  0  0  0
   -2.8614    0.2065    0.0000 C   0  0  0  0  0  0  0  0  0  0  0  0
   -2.1493   -0.2048    0.0000 C   0  0  0  0  0  0  0  0  0  0  0  0
   -1.4372    0.2065    0.0000 C   0  0  0  0  0  0  0  0  0  0  0  0
 22 23  1  0      
 21 22  1  0      
 20 21  1  0      
 19 20  1  0      
 18 19  1  0      
 17 18  1  0      
 16 17  1  0      
  1 23  1  0      
  1  2  1  0      
  1  3  2  0      
  3  4  1  0      
  4  5  1  0      
  5  6  1  0      
  6  7  2  0      
  7  8  1  0      
  7  9  1  0      
  9 10  1  0      
 10 11  1  0      
 11 12  2  0      
 12 13  1  0      
 12 14  1  0      
  3 15  1  0      
M  STY  1   1 SUP
M  SLB  1   1   1
M  SAL   1  8  16  17  18  19  20  21  22  23
M  SBL   1  1   8
M  SMT   1 CH3(CH2)7
M  SBV   1   8    0.7144   -0.4125
M  END
