# Supplementary material for: Stereospecific Cu(I)-Catalyzed C–O Cross-Coupling Synthesis of Acyclic 1,2-Di- and Trisubstituted Vinylic Ethers from Alcohols and Vinylic Halides
Source: Org Lett. 2023 Jul 12;25(28):5297–301. doi: 10.1021/acs.orglett.3c01849 (PMC10367064; doi:10.1021/acs.orglett.3c01849)
Supplement: Supplementary file 3 — ol3c01849_si_003.zip [file ol3c01849_si_003.zip › FID for Publication/compound 44/44.mol]

44.mol
  ChemDraw06062317332D

 25 28  0  0  1  0  0  0  0  0999 V2000
   -3.4925    1.8903    0.0000 C   0  0  0  0  0  0  0  0  0  0  0  0
   -3.4925    1.0653    0.0000 C   0  0  0  0  0  0  0  0  0  0  0  0
   -2.7781    0.6528    0.0000 C   0  0  0  0  0  0  0  0  0  0  0  0
   -2.0636    1.0653    0.0000 C   0  0  0  0  0  0  0  0  0  0  0  0
   -2.0636    1.8903    0.0000 C   0  0  0  0  0  0  0  0  0  0  0  0
   -2.7781    2.3028    0.0000 C   0  0  0  0  0  0  0  0  0  0  0  0
   -1.3492    0.6528    0.0000 O   0  0  0  0  0  0  0  0  0  0  0  0
   -0.6348    1.0653    0.0000 C   0  0  0  0  0  0  0  0  0  0  0  0
    0.0796    0.6528    0.0000 C   0  0  0  0  0  0  0  0  0  0  0  0
    0.0796   -0.1722    0.0000 C   0  0  0  0  0  0  0  0  0  0  0  0
    0.7941   -0.5847    0.0000 C   0  0  0  0  0  0  0  0  0  0  0  0
    1.5085   -0.1722    0.0000 C   0  0  0  0  0  0  0  0  0  0  0  0
    1.5085    0.6528    0.0000 C   0  0  0  0  0  0  0  0  0  0  0  0
    0.7941    1.0653    0.0000 O   0  0  0  0  0  0  0  0  0  0  0  0
   -0.5334   -0.7239    0.0000 O   0  0  0  0  0  0  0  0  0  0  0  0
   -0.1977   -1.4778    0.0000 C   0  0  0  0  0  0  0  0  0  0  0  0
    0.6228   -1.3913    0.0000 O   0  0  0  0  0  0  0  0  0  0  0  0
    2.2928   -0.4271    0.0000 O   0  0  0  0  0  0  0  0  0  0  0  0
    2.7781    0.2403    0.0000 C   0  0  0  0  0  0  0  0  0  0  0  0
    2.2928    0.9078    0.0000 O   0  0  0  0  0  0  0  0  0  0  0  0
    3.4925    0.6528    0.0000 C   0  0  0  0  0  0  0  0  0  0  0  0
    3.4925   -0.1722    0.0000 C   0  0  0  0  0  0  0  0  0  0  0  0
   -0.9121   -1.8903    0.0000 C   0  0  0  0  0  0  0  0  0  0  0  0
   -0.1977   -2.3028    0.0000 C   0  0  0  0  0  0  0  0  0  0  0  0
   -2.7781   -0.1722    0.0000 H   0  0  0  0  0  0  0  0  0  0  0  0
  1  2  1  0      
  2  3  1  0      
  3  4  2  0      
  4  5  1  0      
  5  6  1  0      
  6  1  1  0      
  4  7  1  0      
  7  8  1  0      
  9  8  1  1      
  9 10  1  0      
 10 11  1  0      
 11 12  1  0      
 12 13  1  0      
 13 14  1  0      
 14  9  1  0      
 10 15  1  1      
 15 16  1  0      
 16 17  1  0      
 11 17  1  1      
 12 18  1  6      
 18 19  1  0      
 19 20  1  0      
 13 20  1  6      
 19 21  1  0      
 19 22  1  0      
 16 23  1  0      
 16 24  1  0      
  3 25  1  0      
M  END
