# Supplementary material for: Stereospecific Cu(I)-Catalyzed C–O Cross-Coupling Synthesis of Acyclic 1,2-Di- and Trisubstituted Vinylic Ethers from Alcohols and Vinylic Halides
Source: Org Lett. 2023 Jul 12;25(28):5297–301. doi: 10.1021/acs.orglett.3c01849 (PMC10367064; doi:10.1021/acs.orglett.3c01849)
Supplement: Supplementary file 3 — ol3c01849_si_003.zip [file ol3c01849_si_003.zip › FID for Publication/compound 18/18.mol]

18.mol
  ChemDraw06062317152D

 17 16  0  0  0  0  0  0  0  0999 V2000
   -0.3609    2.5228    0.0000 C   0  0  0  0  0  0  0  0  0  0  0  0
    0.3535    2.9353    0.0000 C   0  0  0  0  0  0  0  0  0  0  0  0
    1.0679    2.5228    0.0000 O   0  0  0  0  0  0  0  0  0  0  0  0
    1.7823    2.9353    0.0000 C   0  0  0  0  0  0  0  0  0  0  0  0
   -0.3609    1.6978    0.0000 C   0  0  0  0  0  0  0  0  0  0  0  0
   -1.0731    1.2871    0.0000 C   0  0  0  0  0  0  0  0  0  0  0  0
   -1.0731    0.4649    0.0000 C   0  0  0  0  0  0  0  0  0  0  0  0
   -1.7846    0.0536    0.0000 C   0  0  0  0  0  0  0  0  0  0  0  0
   -1.7846   -0.7686    0.0000 C   0  0  0  0  0  0  0  0  0  0  0  0
   -2.4968   -1.1793    0.0000 C   0  0  0  0  0  0  0  0  0  0  0  0
   -2.4968   -2.0015    0.0000 C   0  0  0  0  0  0  0  0  0  0  0  0
   -3.2089   -2.4128    0.0000 C   0  0  0  0  0  0  0  0  0  0  0  0
   -3.2089   -3.2350    0.0000 C   0  0  0  0  0  0  0  0  0  0  0  0
    2.4968    2.5228    0.0000 C   0  0  0  0  0  0  0  0  0  0  0  0
    2.0854    1.8107    0.0000 F   0  0  0  0  0  0  0  0  0  0  0  0
    3.2089    2.1115    0.0000 F   0  0  0  0  0  0  0  0  0  0  0  0
    2.9076    3.2350    0.0000 F   0  0  0  0  0  0  0  0  0  0  0  0
 12 13  1  0      
 11 12  1  0      
 10 11  1  0      
  9 10  1  0      
  8  9  1  0      
  7  8  1  0      
  6  7  1  0      
  5  6  1  0      
  1  5  1  0      
 14 15  1  0      
 14 16  1  0      
 14 17  1  0      
  4 14  1  0      
  1  2  2  0      
  2  3  1  0      
  3  4  1  0      
M  STY  1   1 SUP
M  SLB  1   1   1
M  SAL   1  9   5   6   7   8   9  10  11  12  13
M  SBL   1  1   9
M  SMT   1 CH3(CH2)8
M  SBV   1   9    0.0000    0.8250
M  STY  1   2 SUP
M  SLB  1   2   2
M  SAL   2  4  14  15  16  17
M  SBL   2  1  13
M  SMT   2 CF3
M  SBV   2  13   -0.7144    0.4125
M  END
