# Supplementary material for: Stereospecific Cu(I)-Catalyzed C–O Cross-Coupling Synthesis of Acyclic 1,2-Di- and Trisubstituted Vinylic Ethers from Alcohols and Vinylic Halides
Source: Org Lett. 2023 Jul 12;25(28):5297–301. doi: 10.1021/acs.orglett.3c01849 (PMC10367064; doi:10.1021/acs.orglett.3c01849)
Supplement: Supplementary file 3 — ol3c01849_si_003.zip [file ol3c01849_si_003.zip › FID for Publication/compound 27/27.mol]

27.mol
  ChemDraw06062317212D

 17 17  0  0  0  0  0  0  0  0999 V2000
    1.0633   -0.8250    0.0000 C   0  0  0  0  0  0  0  0  0  0  0  0
    1.7778   -0.4125    0.0000 C   0  0  0  0  0  0  0  0  0  0  0  0
    2.4922   -0.8250    0.0000 O   0  0  0  0  0  0  0  0  0  0  0  0
    3.2066   -0.4125    0.0000 C   0  0  0  0  0  0  0  0  0  0  0  0
    3.9210   -0.8250    0.0000 C   0  0  0  0  0  0  0  0  0  0  0  0
    4.6349   -0.4125    0.0000 C   0  0  0  0  0  0  0  0  0  0  0  0
    4.6349    0.4125    0.0000 C   0  0  0  0  0  0  0  0  0  0  0  0
    3.9210    0.8250    0.0000 C   0  0  0  0  0  0  0  0  0  0  0  0
    3.2066    0.4125    0.0000 C   0  0  0  0  0  0  0  0  0  0  0  0
   -4.6349   -0.8233    0.0000 C   0  0  0  0  0  0  0  0  0  0  0  0
   -3.9233   -0.4125    0.0000 C   0  0  0  0  0  0  0  0  0  0  0  0
   -3.2112   -0.8233    0.0000 C   0  0  0  0  0  0  0  0  0  0  0  0
   -2.4991   -0.4125    0.0000 C   0  0  0  0  0  0  0  0  0  0  0  0
   -1.7869   -0.8233    0.0000 C   0  0  0  0  0  0  0  0  0  0  0  0
   -1.0754   -0.4125    0.0000 C   0  0  0  0  0  0  0  0  0  0  0  0
   -0.3632   -0.8233    0.0000 C   0  0  0  0  0  0  0  0  0  0  0  0
    0.3489   -0.4125    0.0000 C   0  0  0  0  0  0  0  0  0  0  0  0
 16 17  1  0      
 15 16  1  0      
 14 15  1  0      
 13 14  1  0      
 12 13  1  0      
 11 12  1  0      
 10 11  1  0      
  1 17  1  0      
  1  2  2  0      
  2  3  1  0      
  3  4  1  0      
  4  5  1  0      
  5  6  1  0      
  6  7  1  0      
  7  8  1  0      
  8  9  1  0      
  9  4  1  0      
M  STY  1   1 SUP
M  SLB  1   1   1
M  SAL   1  8  10  11  12  13  14  15  16  17
M  SBL   1  1   8
M  SMT   1 CH3(CH2)7
M  SBV   1   8    0.7144   -0.4125
M  END
