# Supplementary material for: Stereospecific Cu(I)-Catalyzed C–O Cross-Coupling Synthesis of Acyclic 1,2-Di- and Trisubstituted Vinylic Ethers from Alcohols and Vinylic Halides
Source: Org Lett. 2023 Jul 12;25(28):5297–301. doi: 10.1021/acs.orglett.3c01849 (PMC10367064; doi:10.1021/acs.orglett.3c01849)
Supplement: Supplementary file 3 — ol3c01849_si_003.zip [file ol3c01849_si_003.zip › FID for Publication/compound 20/20.mol]

20.mol
  ChemDraw06062317162D

 25 26  0  0  1  0  0  0  0  0999 V2000
   -1.1768    2.3750    0.0000 C   0  0  0  0  0  0  0  0  0  0  0  0
   -0.4623    2.7875    0.0000 C   0  0  0  0  0  0  0  0  0  0  0  0
    0.2521    2.3750    0.0000 O   0  0  0  0  0  0  0  0  0  0  0  0
    0.9665    2.7875    0.0000 C   0  0  0  0  0  0  0  0  0  0  0  0
    1.9359    1.5907    0.0000 C   0  0  0  0  0  0  0  0  0  0  0  0
    2.7603    1.5907    0.0000 C   0  0  0  0  0  0  0  0  0  0  0  0
    3.0153    2.3750    0.0000 C   0  0  0  0  0  0  0  0  0  0  0  0
    2.3478    2.8597    0.0000 O   0  0  0  0  0  0  0  0  0  0  0  0
    1.6809    2.3750    0.0000 C   0  0  0  0  0  0  0  0  0  0  0  0
    1.6809    0.8058    0.0000 O   0  0  0  0  0  0  0  0  0  0  0  0
    2.3478    0.3211    0.0000 C   0  0  0  0  0  0  0  0  0  0  0  0
    3.0153    0.8058    0.0000 O   0  0  0  0  0  0  0  0  0  0  0  0
    1.9359   -0.3933    0.0000 C   0  0  0  0  0  0  0  0  0  0  0  0
    2.7603   -0.3933    0.0000 C   0  0  0  0  0  0  0  0  0  0  0  0
   -1.1768    1.5500    0.0000 C   0  0  0  0  0  0  0  0  0  0  0  0
   -1.8889    1.1392    0.0000 C   0  0  0  0  0  0  0  0  0  0  0  0
   -1.8889    0.3171    0.0000 C   0  0  0  0  0  0  0  0  0  0  0  0
   -2.6010   -0.0942    0.0000 C   0  0  0  0  0  0  0  0  0  0  0  0
   -2.6010   -0.9164    0.0000 C   0  0  0  0  0  0  0  0  0  0  0  0
   -3.3126   -1.3272    0.0000 C   0  0  0  0  0  0  0  0  0  0  0  0
   -3.3126   -2.1493    0.0000 C   0  0  0  0  0  0  0  0  0  0  0  0
   -4.0247   -2.5607    0.0000 C   0  0  0  0  0  0  0  0  0  0  0  0
   -4.0247   -3.3828    0.0000 C   0  0  0  0  0  0  0  0  0  0  0  0
    3.8122    2.5887    0.0000 O   0  0  0  0  0  0  0  0  0  0  0  0
    4.0247    3.3828    0.0000 C   0  0  0  0  0  0  0  0  0  0  0  0
 22 23  1  0      
 21 22  1  0      
 20 21  1  0      
 19 20  1  0      
 18 19  1  0      
 17 18  1  0      
 16 17  1  0      
 15 16  1  0      
  1 15  1  0      
 24 25  1  0      
  7 24  1  1      
  1  2  2  0      
  2  3  1  0      
  3  4  1  0      
  9  4  1  1      
  5  6  1  0      
  6  7  1  0      
  7  8  1  0      
  8  9  1  0      
  9  5  1  0      
  5 10  1  6      
 10 11  1  0      
 11 12  1  0      
  6 12  1  6      
 11 13  1  0      
 11 14  1  0      
M  STY  1   1 SUP
M  SLB  1   1   1
M  SAL   1  9  15  16  17  18  19  20  21  22  23
M  SBL   1  1   9
M  SMT   1 CH3(CH2)8
M  SBV   1   9    0.0000    0.8250
M  STY  1   2 SUP
M  SLB  1   2   2
M  SAL   2  2  24  25
M  SBL   2  1  11
M  SMT   2 OCH3
M  SBV   2  11   -0.7969   -0.2137
M  END
