# Supplementary material for: Stereospecific Cu(I)-Catalyzed C–O Cross-Coupling Synthesis of Acyclic 1,2-Di- and Trisubstituted Vinylic Ethers from Alcohols and Vinylic Halides
Source: Org Lett. 2023 Jul 12;25(28):5297–301. doi: 10.1021/acs.orglett.3c01849 (PMC10367064; doi:10.1021/acs.orglett.3c01849)
Supplement: Supplementary file 3 — ol3c01849_si_003.zip [file ol3c01849_si_003.zip › FID for Publication/compound 16/16.mol]

16.mol
  ChemDraw06062317112D

 21 21  0  0  0  0  0  0  0  0999 V2000
   -1.4337    2.6724    0.0000 C   0  0  0  0  0  0  0  0  0  0  0  0
   -0.7193    3.0849    0.0000 C   0  0  0  0  0  0  0  0  0  0  0  0
   -0.0049    2.6724    0.0000 O   0  0  0  0  0  0  0  0  0  0  0  0
    0.7096    3.0849    0.0000 C   0  0  0  0  0  0  0  0  0  0  0  0
    1.4240    2.6724    0.0000 C   0  0  0  0  0  0  0  0  0  0  0  0
    2.1384    3.0849    0.0000 C   0  0  0  0  0  0  0  0  0  0  0  0
    2.8528    2.6724    0.0000 C   0  0  0  0  0  0  0  0  0  0  0  0
    2.8528    1.8479    0.0000 C   0  0  0  0  0  0  0  0  0  0  0  0
    3.5673    1.4354    0.0000 C   0  0  0  0  0  0  0  0  0  0  0  0
    4.2817    1.8479    0.0000 C   0  0  0  0  0  0  0  0  0  0  0  0
    4.2817    2.6724    0.0000 C   0  0  0  0  0  0  0  0  0  0  0  0
    3.5673    3.0849    0.0000 C   0  0  0  0  0  0  0  0  0  0  0  0
   -1.4337    1.8479    0.0000 C   0  0  0  0  0  0  0  0  0  0  0  0
   -2.1453    1.4366    0.0000 C   0  0  0  0  0  0  0  0  0  0  0  0
   -2.1453    0.6145    0.0000 C   0  0  0  0  0  0  0  0  0  0  0  0
   -2.8574    0.2037    0.0000 C   0  0  0  0  0  0  0  0  0  0  0  0
   -2.8574   -0.6185    0.0000 C   0  0  0  0  0  0  0  0  0  0  0  0
   -3.5696   -1.0298    0.0000 C   0  0  0  0  0  0  0  0  0  0  0  0
   -3.5696   -1.8520    0.0000 C   0  0  0  0  0  0  0  0  0  0  0  0
   -4.2817   -2.2627    0.0000 C   0  0  0  0  0  0  0  0  0  0  0  0
   -4.2817   -3.0849    0.0000 C   0  0  0  0  0  0  0  0  0  0  0  0
 20 21  1  0      
 19 20  1  0      
 18 19  1  0      
 17 18  1  0      
 16 17  1  0      
 15 16  1  0      
 14 15  1  0      
 13 14  1  0      
  1 13  1  0      
  1  2  2  0      
  2  3  1  0      
  3  4  1  0      
  4  5  1  0      
  5  6  2  0      
  6  7  1  0      
  7  8  2  0      
  8  9  1  0      
  9 10  2  0      
 10 11  1  0      
 11 12  2  0      
 12  7  1  0      
M  STY  1   1 SUP
M  SLB  1   1   1
M  SAL   1  9  13  14  15  16  17  18  19  20  21
M  SBL   1  1   9
M  SMT   1 CH3(CH2)8
M  SBV   1   9    0.0000    0.8244
M  END
