# Supplementary material for: Stereospecific Cu(I)-Catalyzed C–O Cross-Coupling Synthesis of Acyclic 1,2-Di- and Trisubstituted Vinylic Ethers from Alcohols and Vinylic Halides
Source: Org Lett. 2023 Jul 12;25(28):5297–301. doi: 10.1021/acs.orglett.3c01849 (PMC10367064; doi:10.1021/acs.orglett.3c01849)
Supplement: Supplementary file 3 — ol3c01849_si_003.zip [file ol3c01849_si_003.zip › FID for Publication/compound 37/37-H NMR/uxnmr.info]

CONFIGURATION INFORMATION
=========================

Path         : /opt/topspin3.2/conf/instr/nmrqualytics_b400/uxnmr.info
Date         : Tue Aug  9 12:05:00 2022
Release      : TOPSPIN Version 3.2-pl6
Installed in : /opt/topspin3.2
Host         : olivia
OS           : CentOS release 5.6 (Final)
CPU          : Intel(R) Xeon(R) CPU W3505 @ 2.53GHz (2 cores at 1596 MHz)
User         : nmr (NMR User)
Description  : Avance III 400
Location     : RM 170
System       : Avance III NMR spectrometer
1H-frequency : 399.80 MHz
Order Number : 
Configured in: /opt/topspin3.2/conf/instr/nmrqualytics_b400

IPSO: connected to spectrometer subnet
- TCP/IP address = 149.236.99.246
- Tctrl : 1
- Fctrls: 2
- Gctrl1: without digital preemphasis
- Rctrl : 1
- FREDs : none
- DPP : none

DRU: AQS DRU Z100977/01990 ECL 07.01
- TCP/IP address = 149.236.99.89
- Firmware Version = 151014
- DRU controls AQS-Rack and HPPR/2

AQS: connected to 149.236.99.89:/dev/tty10
  _Slot_ SBSB _____________________Board_____________________
  Number Addr Type HW-VS FW-VS ID  ECL Name   Description
  -----------------------------------------------------------
     2   0x10 0x72   0x4    AW  R  5.1 REC-1  AQS RXAD400 Z102116/2713 ECL 05.01
     3   0x34  0x2   0x1        X  5.3 REF-1  REF-400 Reference Board for AQS Receiver
     4   0x24 0x11   0x8    AD  S  2.7 SGU-1  AQS SGU/2 400 Z103080/03538 ECL 02.07 FPGA-Vs=AF
     5   0x25 0x11   0x8    AD  S  2.7 SGU-2  AQS SGU/2 400 Z103080/03539 ECL 02.07 FPGA-Vs=AF
     9   0x36  0x5     0        A  9.1 BLA-1  BLA2BB 150/60 20-400 W1345049/3033 ECL 09.01
    21   0x21 0xcf     0        P  1.0 PSD-1  PSD/3 Power Supply Distribution Board
    --   0x20 0xd1     0        B  3.2 MASTER AQS/3 Chassis
     1   0x20  0x7     0        B      MASTER AQS Rack Master
  Logical Receiver/SGU configuration:


Router: 1 AQS-Minirouter

Amplifiers (AQS configuration):
  RO  Amplifier  Module  Nucleus  Power/W  Switchbox Name PN/SN/FW
   1      1         1        B      150    N         BLA2BB 150/60 20-400 W1345049/3033/-
   2      1         2        B       60    N         BLA2BB 150/60 20-400 W1345049/3033/-


Transmitters at the spectrometer subnet:
----------------------------------------
LTRX Z109888/00779 ECL 03.00:
- TCP/IP address = 149.236.99.20
- Amplifier      = BSMS/2 LOCK TRANSCEIVER 400: Z109888/00779 ECL 03.00

BSMS: BSMS/2 connected to ethernet
- TCP/IP address = 149.236.99.20
- ELCB firmware version = 20160329
- GAB current limits = 0.0/X, 0.0/Y, 10.0/Z (in A)
- SCB channels = 40
- Shim System = BOSS3-SB
- L-TRX = BSMS/2 LOCK TRANSCEIVER 400: Z109888/00779 ECL 03.00
- Lock: on L-TRX board
- VTU_SPB = BSMS/2 SPB SENSOR & PNEUMATIC BD: Z115191/00950 ECL 04.00
- VTU_VPSB1 = BSMS/2 VARIABLE POWER SUPPLY BD: Z115193/01106 ECL 01.03

VTU: in BSMS/2 connected to ethernet
- TCP/IP address = 149.236.99.20

Bruker Automatic Changer: device connected to 149.236.99.246:/dev/tty04
- Capacity: 60 holders
- Firmware: 20120525
- use BACS air  = yes
- BACS sx delay = 2 s
- Sample Rail fast changer mode = no

Sample Changers at the spectrometer subnet:
-------------------------------------------
 - BACS2_H15000-01_0339: at TCP/IP address 149.236.99.166


Preamplifiers :
HPPR: - HPPR/2 preamplifier connected to 149.236.99.89:/dev/tty10
    Type      : HPPR/2
    Controller: Application firmware = AQ
                15 LEDs for tuning, 15 LEDs for matching
    Module  1 : 1H/2H 1H (virtual 50 Ohm reference: 241.9%/89.9deg)
                 PN=Z003959, SN=00965 from 20120607
    Module  2 : 1H/2H 2H (virtual 50 Ohm reference: 107.8%/-71.4deg)
                 PN=Z003959, SN=00965 from 20120607
    Module  3 : XBB19F 2HS
                 PN=Z003504, SN=00955 from 20120613


Frequency generation:
- F1: for SGU
- F2: for SGU


RF cable connections (detected by 'confamp')
--------------------------------------------------------------------
SGU1 NORM output -> input 1 of transmitter 1 (BLA2BB 150/60 20-400 W1345049/3033)
SGU1 AUX  output -> input 1 of transmitter 2 (BSMS/2 LOCK TRANSCEIVER 400 Z109888/00779 at TCP/IP 149.236.99.20)
SGU2 NORM output -> input 2 of transmitter 1 (BLA2BB 150/60 20-400 W1345049/3033)
SGU2 AUX  output -> TUNE signal input of HPPR

Blanking cable connections (detected by 'confamp')
--------------------------------------------------------------------
transmitter 1 (BLA2BB 150/60 20-400 W1345049/3033) amplifier B-150W uses blanking 1
transmitter 1 (BLA2BB 150/60 20-400 W1345049/3033) amplifier B-60W uses blanking 2
transmitter 2 (BSMS/2 LOCK TRANSCEIVER 400 Z109888/00779 at TCP/IP 149.236.99.20) amplifier 2H-5W uses blanking 3
