# Supplementary material for: Stereospecific Cu(I)-Catalyzed C–O Cross-Coupling Synthesis of Acyclic 1,2-Di- and Trisubstituted Vinylic Ethers from Alcohols and Vinylic Halides
Source: Org Lett. 2023 Jul 12;25(28):5297–301. doi: 10.1021/acs.orglett.3c01849 (PMC10367064; doi:10.1021/acs.orglett.3c01849)
Supplement: Supplementary file 3 — ol3c01849_si_003.zip [file ol3c01849_si_003.zip › FID for Publication/compound 37/37-C NMR/audita.txt]

##TITLE= Audit trail, TOPSPIN		Version 3.2
##JCAMPDX= 5.01
##ORIGIN= Bruker BioSpin GmbH
##OWNER= nmr
$$ /opt/topspin3.2/data_avIII/nmr/20230517-THK-02-60-f5-7/2/audita.txt
##AUDIT TRAIL=  $$ (NUMBER, WHEN, WHO, WHERE, PROCESS, VERSION, WHAT)
(   1,<2023-05-18 00:20:34.161 -0400>,<nmr>,<olivia>,<go>,<TOPSPIN 3.2>,
      <created by zg
	started at 2023-05-17 23:21:50.230 -0400,
	POWCHK enabled, PULCHK disabled,
       configuration hash MD5:
       6A 4B AF E8 E8 22 B4 7C D5 9B 80 F6 85 6D 66 04
       data hash MD5: 64K
       32 C3 95 8C 33 04 6C 5C F8 C3 13 51 88 F4 6A E4>)
(   2,<2023-05-18 00:20:35.020 -0400>,<nmr>,<olivia>,<audit>,<TOPSPIN 3.2>,
      <user comment:
       ICON-NMR User ID: mcdonald
       data hash MD5: 64K
       32 C3 95 8C 33 04 6C 5C F8 C3 13 51 88 F4 6A E4>)
(   3,<2023-05-18 00:20:35.542 -0400>,<nmr>,<olivia>,<dirdata>,<TOPSPIN 3.2>,
      <wrpa from 1 2 "20230517-THK-02-60-f5-7" "/opt/topspin3.2/iconnmr_data/nmr"
       data hash MD5: 64K
       32 C3 95 8C 33 04 6C 5C F8 C3 13 51 88 F4 6A E4>)
##END=

$$ hash MD5
$$ FC 5D FE FD 99 0B 31 0F 04 91 CA E6 87 B7 35 45
