# Supplementary material for: Stereospecific Cu(I)-Catalyzed C–O Cross-Coupling Synthesis of Acyclic 1,2-Di- and Trisubstituted Vinylic Ethers from Alcohols and Vinylic Halides
Source: Org Lett. 2023 Jul 12;25(28):5297–301. doi: 10.1021/acs.orglett.3c01849 (PMC10367064; doi:10.1021/acs.orglett.3c01849)
Supplement: Supplementary file 3 — ol3c01849_si_003.zip [file ol3c01849_si_003.zip › FID for Publication/compound 30/30-H NMR/shimvalues]

# Mon Apr 10 16:09:07 2023
#$$PROBEID=8
#$$PROBEINFO=5 mm PABBO BB-1H/D Z-GRD Z824801/0144
#$$PICSINFO=Z824801_0144_08.par
#$$SHIMID=292722
#
# Active Shim Gradients
#
Z           		-1749           
Z2          		-99             
Z3          		624             
Z4          		2130            
Z5          		-89             
Z6          		-138            
Z7          		0               
Z8          		0               
X           		1799            
XZ          		4000            
XZ2         		-106            
XZ3         		-1487           
XZ4         		1372            
XZ5         		-8409           
Y           		1566            
YZ          		1648            
YZ2         		-1809           
YZ3         		1745            
YZ4         		349             
YZ5         		-13768          
XY          		-455            
XYZ         		-2293           
XYZ2        		968             
XYZ3        		-2561           
XYZ4        		-5792           
XYZ5        		0               
(X2-Y2)     		4227            
(X2-Y2)Z    		-1695           
(X2-Y2)Z2   		612             
(X2-Y2)Z3   		-1541           
(X2-Y2)Z4   		-6588           
(X2-Y2)Z5   		0               
X3          		-5369           
X3Z         		97              
Y3          		625             
Y3Z         		498             
#
# Lock Parameter
#
FIELD		-608.683
LOCKPHASE		45.191  
LOCKPOWER		-30.000 
LOCKGAIN		119.261 
LOCKDC		-61.000 
LOCKSHIFT		7.240   
LOOPGAIN		-12.000 
LOOPTIME		0.400   
LOOPFILTER		100.000 
#
IEEE64_VERSION_CODE 1
#
# Shim currents 
#
SHIM_SETTING [1 ]  -798.30739886   
SHIM_SETTING [2 ]  236.74789803    
SHIM_SETTING [3 ]  445.91985000    
SHIM_SETTING [4 ]  -1408.04242305  
SHIM_SETTING [5 ]  470.75173035    
SHIM_SETTING [6 ]  759.56401265    
SHIM_SETTING [7 ]  2222.90319821   
SHIM_SETTING [8 ]  1674.32848452   
SHIM_SETTING [9 ]  907.74219449    
SHIM_SETTING [10]  498.75599766    
SHIM_SETTING [11]  0.00000000      
SHIM_SETTING [12]  127.37900000    
SHIM_SETTING [13]  1122.89900000   
SHIM_SETTING [14]  -2650.88700000  
SHIM_SETTING [15]  2090.23400000   
SHIM_SETTING [16]  2617.19200000   
SHIM_SETTING [17]  2019.48400000   
SHIM_SETTING [18]  -1029.78300000  
SHIM_SETTING [19]  -6811.57500000  
SHIM_SETTING [20]  10691.48500000  
SHIM_SETTING [21]  -2544.07400000  
SHIM_SETTING [22]  3121.87600000   
SHIM_SETTING [23]  10146.21500000  
SHIM_SETTING [24]  10586.39400000  
SHIM_SETTING [25]  -5168.48100000  
SHIM_SETTING [26]  -1328.80100000  
SHIM_SETTING [27]  -2556.64700000  
SHIM_SETTING [28]  -1735.59500000  
SHIM_SETTING [29]  -7673.35900000  
SHIM_SETTING [30]  -1526.07500000  
SHIM_SETTING [31]  -1646.15200000  
SHIM_SETTING [32]  1370.67900000   
SHIM_SETTING [33]  -6200.51600000  
SHIM_SETTING [34]  2170.03500000   
SHIM_SETTING [35]  4630.39600000   
SHIM_SETTING [36]  4625.07100000   
SHIM_SETTING [37]  13802.79200000  
SHIM_SETTING [38]  -10683.45200000 
SHIM_SETTING [39]  6416.62700000   
SHIM_SETTING [40]  0.00000000      
