# Supplementary material for: Stereospecific Cu(I)-Catalyzed C–O Cross-Coupling Synthesis of Acyclic 1,2-Di- and Trisubstituted Vinylic Ethers from Alcohols and Vinylic Halides
Source: Org Lett. 2023 Jul 12;25(28):5297–301. doi: 10.1021/acs.orglett.3c01849 (PMC10367064; doi:10.1021/acs.orglett.3c01849)
Supplement: Supplementary file 3 — ol3c01849_si_003.zip [file ol3c01849_si_003.zip › FID for Publication/compound 39/39-C NMR/shimvalues]

# Wed May 17 04:20:23 2023
#$$PROBEID=8
#$$PROBEINFO=5 mm PABBO BB-1H/D Z-GRD Z824801/0144
#$$PICSINFO=Z824801_0144_08.par
#$$SHIMID=292722
#
# Active Shim Gradients
#
Z           		-1785           
Z2          		-152            
Z3          		576             
Z4          		2092            
Z5          		-100            
Z6          		549             
Z7          		0               
Z8          		0               
X           		1825            
XZ          		4003            
XZ2         		-81             
XZ3         		-1488           
XZ4         		933             
XZ5         		-8409           
Y           		1610            
YZ          		1612            
YZ2         		-1853           
YZ3         		1893            
YZ4         		603             
YZ5         		-13768          
XY          		-497            
XYZ         		-2484           
XYZ2        		1179            
XYZ3        		-1706           
XYZ4        		-5792           
XYZ5        		0               
(X2-Y2)     		4315            
(X2-Y2)Z    		-1639           
(X2-Y2)Z2   		486             
(X2-Y2)Z3   		-2264           
(X2-Y2)Z4   		-6588           
(X2-Y2)Z5   		0               
X3          		-5337           
X3Z         		-79             
Y3          		573             
Y3Z         		353             
#
# Lock Parameter
#
FIELD		-612.193
LOCKPHASE		36.548  
LOCKPOWER		-30.000 
LOCKGAIN		119.436 
LOCKDC		-61.000 
LOCKSHIFT		7.240   
LOOPGAIN		-12.000 
LOOPTIME		0.400   
LOOPFILTER		100.000 
#
IEEE64_VERSION_CODE 1
#
# Shim currents 
#
SHIM_SETTING [1 ]  -819.95096708   
SHIM_SETTING [2 ]  32.60098181     
SHIM_SETTING [3 ]  385.60900624    
SHIM_SETTING [4 ]  -2053.58882710  
SHIM_SETTING [5 ]  583.99611798    
SHIM_SETTING [6 ]  909.47638564    
SHIM_SETTING [7 ]  2819.23935749   
SHIM_SETTING [8 ]  2332.01214563   
SHIM_SETTING [9 ]  1091.69426699   
SHIM_SETTING [10]  713.79013386    
SHIM_SETTING [11]  0.00000000      
SHIM_SETTING [12]  219.06800000    
SHIM_SETTING [13]  926.01800000    
SHIM_SETTING [14]  -2550.07200000  
SHIM_SETTING [15]  1874.20000000   
SHIM_SETTING [16]  2395.36400000   
SHIM_SETTING [17]  2471.64800000   
SHIM_SETTING [18]  -582.30900000   
SHIM_SETTING [19]  -7144.73700000  
SHIM_SETTING [20]  10358.02700000  
SHIM_SETTING [21]  -3091.40000000  
SHIM_SETTING [22]  3531.08100000   
SHIM_SETTING [23]  10822.87700000  
SHIM_SETTING [24]  10270.01600000  
SHIM_SETTING [25]  -5811.87300000  
SHIM_SETTING [26]  -551.07100000   
SHIM_SETTING [27]  -2626.60000000  
SHIM_SETTING [28]  -1487.06800000  
SHIM_SETTING [29]  -6932.19800000  
SHIM_SETTING [30]  -2409.90000000  
SHIM_SETTING [31]  -1993.07300000  
SHIM_SETTING [32]  1422.32500000   
SHIM_SETTING [33]  -5575.35900000  
SHIM_SETTING [34]  1912.61000000   
SHIM_SETTING [35]  3759.15700000   
SHIM_SETTING [36]  5103.35200000   
SHIM_SETTING [37]  13934.33300000  
SHIM_SETTING [38]  -10354.93100000 
SHIM_SETTING [39]  6400.44500000   
SHIM_SETTING [40]  0.00000000      
