# Supplementary material for: Stereospecific Cu(I)-Catalyzed C–O Cross-Coupling Synthesis of Acyclic 1,2-Di- and Trisubstituted Vinylic Ethers from Alcohols and Vinylic Halides
Source: Org Lett. 2023 Jul 12;25(28):5297–301. doi: 10.1021/acs.orglett.3c01849 (PMC10367064; doi:10.1021/acs.orglett.3c01849)
Supplement: Supplementary file 3 — ol3c01849_si_003.zip [file ol3c01849_si_003.zip › FID for Publication/compound 38/38-HSQC/acqu2]

##TITLE= Parameter file, TopSpin 3.5 pl 7
##JCAMPDX= 5.0
##DATATYPE= Parameter Values
##NPOINTS= 1	$$ modification sequence number
##ORIGIN= Bruker BioSpin GmbH
##OWNER= nmr
$$ 2023-05-06 19:13:32.482 -0400  nmr@CZC60678KC
$$ /opt/topspin3.5pl7/data_server_pl7/nmr/20230505-SLP-2-059-C-F2-A/13/acqu2
$$ process /opt/topspin3.5pl7/prog/mod/dirdata
##$ACQT0= 0
##$BF1= 150.915381036
##$FnMODE= 6
##$NUC1= <13C>
##$NusJSP= 0
##$NusT2= 1
##$NusTD= 0
##$O1= 11318.654
##$ProjAngle= 0
##$SFO1= 150.92669969
##$SW= 165
##$SW_h= 24902.90544885
##$TD= 256
##END=
