# Supplementary material for: Stereospecific Cu(I)-Catalyzed C–O Cross-Coupling Synthesis of Acyclic 1,2-Di- and Trisubstituted Vinylic Ethers from Alcohols and Vinylic Halides
Source: Org Lett. 2023 Jul 12;25(28):5297–301. doi: 10.1021/acs.orglett.3c01849 (PMC10367064; doi:10.1021/acs.orglett.3c01849)
Supplement: Supplementary file 3 — ol3c01849_si_003.zip [file ol3c01849_si_003.zip › FID for Publication/compound 38/38-HSQC/shimvalues]

# Sat May  6 15:27:36 2023
#$$PROBEIDENTIFIER=Z126545_0031
#$$PROBENAME=CPP BBO 600S3 BB-H&F-05 Z
#$$SHIMID=292722
#
# Active Shim Gradients
#
Z           		7077            
Z2          		8664            
Z3          		3637            
Z4          		3501            
Z5          		384             
Z6          		456             
Z7          		4067            
Z8          		-1323           
X           		-3491           
XZ          		-694            
XZ2         		-218            
XZ3         		-367            
XZ4         		-1256           
XZ5         		1955            
Y           		-1527           
YZ          		85              
YZ2         		-2233           
YZ3         		1598            
YZ4         		-1784           
YZ5         		4963            
XY          		7166            
XYZ         		3079            
XYZ2        		-2305           
XYZ3        		-2899           
XYZ4        		-5973           
XYZ5        		0               
(X2-Y2)     		-7359           
(X2-Y2)Z    		1553            
(X2-Y2)Z2   		1709            
(X2-Y2)Z3   		-1493           
(X2-Y2)Z4   		2688            
(X2-Y2)Z5   		0               
X3          		-32992          
X3Z         		8306            
Y3          		6310            
Y3Z         		-15872          
#
# Lock Parameter
#
FIELD		-7160.188
LOCKPHASE		237.300 
LOCKPOWER		-30.000 
LOCKGAIN		137.177 
LOCKDC		-75.000 
LOCKSHIFT		7.240   
LOOPGAIN		-9.400  
LOOPTIME		0.464   
LOOPFILTER		50.000  
#
IEEE64_VERSION_CODE 1
#
# Shim currents 
#
SHIM_SETTING [1 ]  4712.42770111   
SHIM_SETTING [2 ]  9533.27216357   
SHIM_SETTING [3 ]  2035.01591477   
SHIM_SETTING [4 ]  -4214.55541484  
SHIM_SETTING [5 ]  2358.39220295   
SHIM_SETTING [6 ]  1013.19551477   
SHIM_SETTING [7 ]  12058.34177508  
SHIM_SETTING [8 ]  181.13935235    
SHIM_SETTING [9 ]  6357.49378983   
SHIM_SETTING [10]  3049.42132377   
SHIM_SETTING [11]  2600.00000000   
SHIM_SETTING [12]  22181.73600000  
SHIM_SETTING [13]  -9561.28100000  
SHIM_SETTING [14]  -20029.69800000 
SHIM_SETTING [15]  -4480.90900000  
SHIM_SETTING [16]  -3787.01200000  
SHIM_SETTING [17]  -1623.28200000  
SHIM_SETTING [18]  -2564.91700000  
SHIM_SETTING [19]  -979.59300000   
SHIM_SETTING [20]  -4125.64300000  
SHIM_SETTING [21]  -1354.48700000  
SHIM_SETTING [22]  -2254.90200000  
SHIM_SETTING [23]  -9259.31700000  
SHIM_SETTING [24]  -13337.79900000 
SHIM_SETTING [25]  -2534.42700000  
SHIM_SETTING [26]  -241.91100000   
SHIM_SETTING [27]  -11972.94500000 
SHIM_SETTING [28]  -1444.69700000  
SHIM_SETTING [29]  -3107.85400000  
SHIM_SETTING [30]  1313.42300000   
SHIM_SETTING [31]  1250.31100000   
SHIM_SETTING [32]  -7950.25400000  
SHIM_SETTING [33]  495.78600000    
SHIM_SETTING [34]  -1379.68400000  
SHIM_SETTING [35]  18830.29300000  
SHIM_SETTING [36]  10823.82200000  
SHIM_SETTING [37]  -7524.89600000  
SHIM_SETTING [38]  4689.54500000   
SHIM_SETTING [39]  2147.54200000   
SHIM_SETTING [40]  2600.00000000   
