# Supplementary material for: Stereospecific Cu(I)-Catalyzed C–O Cross-Coupling Synthesis of Acyclic 1,2-Di- and Trisubstituted Vinylic Ethers from Alcohols and Vinylic Halides
Source: Org Lett. 2023 Jul 12;25(28):5297–301. doi: 10.1021/acs.orglett.3c01849 (PMC10367064; doi:10.1021/acs.orglett.3c01849)
Supplement: Supplementary file 3 — ol3c01849_si_003.zip [file ol3c01849_si_003.zip › FID for Publication/compound 38/38-HSQC/specpar]

##TITLE= Parameter file, TopSpin 3.5 pl 7
##JCAMPDX= 5.0
##DATATYPE= Parameter Values
##NPOINTS= 19528	$$ modification sequence number
##ORIGIN= Bruker BioSpin GmbH
##OWNER= nmrsu
$$ 2022-06-16 14:29:10.004 -0400  nmr@CZC60678KC
$$ /opt/topspin3.5pl7/conf/instr/spect/specpar
$$ process /opt/topspin3.5pl7/prog/mod/hconfserver
##$ANCIEN= (0..7)
0 0 0 0 0 0 0 0
##$BF1= 100.13
##$BF2= 100.13
##$BF3= 100.13
##$DEC= 1
##$DECB= 1
##$DEF19F= yes
##$DEFRSEL= yes
##$HPMOD= (0..7)
0 0 0 0 0 0 0 0
##$HPPRECH= (0..15)
-1 -1 -1 -1 -1 -1 -1 -1 -1 -1 -1 -1 -1 -1 -1 -1
##$HPSELECT= no
##$LOCSW19F= -1
##$LOCSW2H= -1
##$NUC1= 2
##$NUC2= 0
##$NUC3= 0
##$NUC4= 0
##$NUC5= 0
##$NUC6= 0
##$NUC7= 0
##$NUC8= 0
##$NUCARR= (0..123)
600.18 600.18 92.131284256 640.175839153 457.210978157 88.323004955 233.252736834
84.336171263 64.481286584 192.561595153 150.915381036 43.37090937 60.815711242
81.363143622 564.733435219 47.379985733 158.75901342 36.740828944 156.388056347
119.238882936 242.957317336 46.0698168 58.805090237 48.949030306 28.006637472
15.37244035 40.392288053 145.794207144 33.835351561 33.844372266 59.839800557
157.865033306 33.925150493 148.779928592 19.432496 142.405152733 53.632390891
159.140565852 170.473284647 37.552080246 144.051326437 183.035118067 20.936168966
102.766504705 114.463406723 31.3157239 150.368977164 162.087719732 23.09252568
57.947036898 196.381620817 26.01073288 29.410008356 55.794521336 146.901077106
39.113286467 39.934146652 135.090470987 27.639195271 30.977504465 19.124417604
27.46483698 24.294200075 27.92957436 127.331067864 133.198997716 131.233888358
131.515216733 196.371387748 213.857692067 223.810915138 143.626537038 77.77862859
157.065557536 189.355403584 120.080929475 166.911174335 49.478365057 78.720461056
59.624624022 66.69757127 79.18954974 84.779272153 183.775116 32.70981 20.166048
25.027506 20.646192 149.204748 65.899764 18.425526 24.187254 144.283272
20.646192 28.928676 128.078412 17.285184 49.754922 105.027334751 28.9346778
68.4445272 48.8006358 24.0492126 15.1065306 71.95918128 25.005821496 135.18814428
136.55055288 13.698094195 46.60637772 10.3110924 11.2293678 129.019398211
10.3771122 107.49717148 39.68139885 342.84202176 346.206858908 125.561251079
96.444652718 11.05171452 21.786534 100 100
##$NUCOFFS= (0..127)
<13C> <1H> <2H> <51V> <31P> <7Li> <17O> <19F> <15N> <29Si> <> <> <> <>
<> <> <> <> <> <> <> <> <> <> <> <> <> <> <> <> <> <> <> <> <> <> <> <>
<> <> <> <> <> <> <> <> <> <> <> <> <> <> <> <> <> <> <> <> <> <> <> <>
<> <> <> <> <> <> <> <> <> <> <> <> <> <> <> <> <> <> <> <> <> <> <> <>
<> <> <> <> <> <> <> <> <> <> <> <> <> <> <> <> <> <> <> <> <> <> <> <>
<> <> <> <> <> <> <> <> <> <> <> <> <> <> <> <> <> <>
##$OBS= 1
##$OFFS= (0..127)
0 3500 0 0 0 0 0 0 7115.44 0 0 0 0 0 0 0 0 0 0 0 0 0 0 0 0 0 0 0 0 0 0
0 0 0 0 0 0 0 0 0 0 0 0 0 0 0 0 0 0 0 0 0 0 0 0 0 0 0 0 0 0 0 0 0 0 0 0
0 0 0 0 0 0 0 0 0 0 0 0 0 0 0 0 0 0 0 0 0 0 0 0 0 0 0 0 0 0 0 0 0 0 0 0
0 0 0 0 0 0 0 0 0 0 0 0 0 0 0 0 0 0 0 0 0 0 0 0 0
##$OFFSF= (0..7)
0 0 0 0 0 0 0 0
##$OFFSH= (0..7)
0 0 0 0 0 0 0 0
##$OFFSX= (0..7)
0 0 0 0 0 0 0 0
##$OFFSXAS= (0..7)
0 0 0 0 0 0 0 0
##$OFSF1= 0
##$OFSF2= 0
##$OFSH1= 0
##$OFSH2= 0
##$OFSH3= 0
##$OFSX1= 0
##$OFSX2= 0
##$OFSY= 0
##$PACOIL= (0..15)
0 0 0 0 0 0 0 0 0 0 0 0 0 0 0 0
##$PRECHAN= (0..15)
-1 2 -1 0 -1 1 -1 -1 -1 -1 -1 -1 -1 -1 -1 -1
##$RECPRE= (0..15)
-1 0 -1 -1 -1 -1 -1 -1 -1 -1 -1 -1 -1 -1 -1 -1
##$RECPRFX= (0..15)
1 0 0 0 0 0 0 0 0 0 0 0 0 0 0 0
##$RECSEL= (0..15)
0 0 0 1 0 0 0 0 0 0 0 0 0 0 0 0
##$SELREC= (0..9)
0 0 0 0 0 0 0 0 0 0
##$SFO1= 92.131284
##$SFO2= 600.18
##$SFO3= 600.18
##$SFO4= 600.167852
##$SFO5= 600.167852
##$SFO6= 600.167852
##$SFO7= 600.167852
##$SFO8= 600.167852
##$TY= (0..123)
0 0 0 0 0 0 0 0 0 0 0 0 0 0 0 0 0 0 0 0 0 0 0 0 0 0 0 0 0 0 0 0 0 0 0 0
0 0 0 0 0 0 0 0 0 0 0 0 0 0 0 0 0 0 0 0 0 0 0 0 0 0 0 0 0 0 0 0 0 0 0 0
0 0 0 0 0 0 0 0 0 0 0 0 0 0 0 0 0 0 0 0 0 0 0 0 0 0 0 0 0 0 0 0 0 0 0 0
0 0 0 0 0 0 0 0 0 0 0 0 0 0 0 0
##END=
