# Supplementary material for: Stereospecific Cu(I)-Catalyzed C–O Cross-Coupling Synthesis of Acyclic 1,2-Di- and Trisubstituted Vinylic Ethers from Alcohols and Vinylic Halides
Source: Org Lett. 2023 Jul 12;25(28):5297–301. doi: 10.1021/acs.orglett.3c01849 (PMC10367064; doi:10.1021/acs.orglett.3c01849)
Supplement: Supplementary file 3 — ol3c01849_si_003.zip [file ol3c01849_si_003.zip › FID for Publication/compound 38/38-COSY/audita.txt]

##TITLE= Audit trail, TopSpin 4.1.4
##JCAMPDX= 5.01
##ORIGIN= Bruker BioSpin GmbH
##OWNER= root
$$ /root/.topspin-BladeEpu/local_acqu/SLP-2-059-C-F2-A1/11/audita.txt
##AUDIT TRAIL=  $$ (NUMBER, WHEN, WHO, WHERE, PROCESS, VERSION, WHAT)
(   1,<2023-05-12 18:18:05.142 +0000>,<nmrsu>,<CZC150CQYR>,<go4>,<TopSpin 4.1.4>,
      <acquisition in progress>)
$$ /opt/topspin4.1.4/data/bing/SLP-2-059-C-F2-A1/11/audita.txt
(   2,<2023-05-12 18:55:19.735 +0000>,<nmrsu>,<CZC150CQYR>,<go4>,<TopSpin 4.1.4>,
      <created by zg on 'Avance' (CZC150CQYR) by user 'nmrsu'
       on data set with UUID '56a9e732-f0f1-11ed-9cd9-0030d62e297b'
       started at 2023-05-12 18:18:05.156 +0000, POWCHK enabled, PULCHK disabled,
       completed at 2023-05-12 18:55:19.731 +0000
       configuration hash MD5:
       43 6E 69 78 EB 5A FF 39 3F 14 24 D5 40 6E C6 88
       double data hash MD5: 2K * 128
       48 49 20 9B 75 90 96 E2 7F 5D 97 20 B8 73 CE A4>)
(   3,<2023-05-12 14:55:09.188 -0400>,<nmrsu>,<CZC150CQYR>,<xwish3>,<TopSpin 4.1.4>,
      <ICON-NMR User ID: nmrsu
       double data hash MD5: 2K * 128
       48 49 20 9B 75 90 96 E2 7F 5D 97 20 B8 73 CE A4>)
##END=

$$ hash MD5
$$ 2A 70 ED 50 8C F9 3F 24 8D B2 9C DA 67 B7 7A 61
