# Supplementary material for: Stereospecific Cu(I)-Catalyzed C–O Cross-Coupling Synthesis of Acyclic 1,2-Di- and Trisubstituted Vinylic Ethers from Alcohols and Vinylic Halides
Source: Org Lett. 2023 Jul 12;25(28):5297–301. doi: 10.1021/acs.orglett.3c01849 (PMC10367064; doi:10.1021/acs.orglett.3c01849)
Supplement: Supplementary file 3 — ol3c01849_si_003.zip [file ol3c01849_si_003.zip › FID for Publication/compound 38/38-COSY/acqu2]

##TITLE= Parameter file, TopSpin 4.1.4
##JCAMPDX= 5.0
##DATATYPE= Parameter Values
##NPOINTS= 5	$$ modification sequence number
##ORIGIN= Bruker BioSpin GmbH
##OWNER= nmrsu
$$ 2023-05-12 14:17:37.084 -0400  nmrsu@CZC150CQYR
$$ /opt/topspin4.1.4/data/bing/SLP-2-059-C-F2-A1/11/acqu2
$$ process /opt/topspin4.1.4/prog/mod/getlim
##$ACQT0= 0
##$BF1= 800.29
##$FnILOOP= 0
##$FnMODE= 1
##$NUC1= <1H>
##$NusJSP= 0
##$NusT2= 1
##$NusTD= 0
##$O1= 3291.56399311614
##$ProjAngle= 0
##$SFO1= 800.293291563993
##$SW= 8.22067039393018
##$SW_h= 6578.94736842105
##$TD= 128
##END=
