# Supplementary material for: Stereospecific Cu(I)-Catalyzed C–O Cross-Coupling Synthesis of Acyclic 1,2-Di- and Trisubstituted Vinylic Ethers from Alcohols and Vinylic Halides
Source: Org Lett. 2023 Jul 12;25(28):5297–301. doi: 10.1021/acs.orglett.3c01849 (PMC10367064; doi:10.1021/acs.orglett.3c01849)
Supplement: Supplementary file 3 — ol3c01849_si_003.zip [file ol3c01849_si_003.zip › FID for Publication/compound 38/38-COSY/adcInfo_TRX1.xml]

 <TRX channel="1">
	<summary>Optimal performance achieved</summary>
	<maxAdcModulation>
		<utcDate>12-18:23:41.574</utcDate>
		<adcModulationPercent>58</adcModulationPercent>
		<numScan>5</numScan>
		<numExp>17</numExp>
	</maxAdcModulation>
	<minAdcModulation>
		<utcDate>12-18:50:39.083</utcDate>
		<adcModulationPercent>38</adcModulationPercent>
		<numScan>6</numScan>
		<numExp>111</numExp>
	</minAdcModulation>
	<adcOverflow>no</adcOverflow>
</TRX>
