# Supplementary material for: Stereospecific Cu(I)-Catalyzed C–O Cross-Coupling Synthesis of Acyclic 1,2-Di- and Trisubstituted Vinylic Ethers from Alcohols and Vinylic Halides
Source: Org Lett. 2023 Jul 12;25(28):5297–301. doi: 10.1021/acs.orglett.3c01849 (PMC10367064; doi:10.1021/acs.orglett.3c01849)
Supplement: Supplementary file 3 — ol3c01849_si_003.zip [file ol3c01849_si_003.zip › FID for Publication/compound 38/38-COSY/shimvalues]

# Fri May 12 18:18:59 2023
#$$PROBEIDENTIFIER=Z123827_0053
#$$PROBENAME=PA TXI 800S4 H-C/N-D-05 Z
#$$SHIMID=292722
#
# Active Shim Gradients
#
Z           		7730            
Z2          		2343            
Z3          		-1487           
Z4          		-12577          
Z5          		-11954          
Z6          		-2462           
Z7          		-1278           
Z8          		-1406           
X           		-511            
XZ          		-97             
XZ2         		345             
XZ3         		613             
XZ4         		-1489           
XZ5         		399             
Y           		3377            
YZ          		-3024           
YZ2         		-5423           
YZ3         		-951            
YZ4         		637             
YZ5         		314             
XY          		-306            
XYZ         		-1091           
XYZ2        		-1125           
XYZ3        		431             
XYZ4        		-881            
XYZ5        		52              
(X2-Y2)     		6223            
(X2-Y2)Z    		261             
(X2-Y2)Z2   		193             
(X2-Y2)Z3   		1627            
(X2-Y2)Z4   		-1300           
(X2-Y2)Z5   		141             
X3          		2524            
X3Z         		-1633           
Y3          		-2528           
Y3Z         		-543            
#
# Lock Parameter
#
FIELD		1231.504
LOCKPHASE		  54.500
LOCKPOWER		 -27.000
LOCKGAIN		 142.370
LOCKDC		 -75.000
LOCKSHIFT		   7.240
LOOPGAIN		 -12.000
LOOPTIME		   0.400
LOOPFILTER		 100.000
#
IEEE64_VERSION_CODE 1
#
# Shim currents 
#
SHIM_SETTING [ 1]     4859.91201646
SHIM_SETTING [ 2]     1426.76032595
SHIM_SETTING [ 3]    -6544.54393795
SHIM_SETTING [ 4]    10007.62042953
SHIM_SETTING [ 5]    -6657.01540491
SHIM_SETTING [ 6]     -589.01740100
SHIM_SETTING [ 7]   -25796.03188082
SHIM_SETTING [ 8]    -4886.88770626
SHIM_SETTING [ 9]     9988.34605785
SHIM_SETTING [10]   -19860.51425903
SHIM_SETTING [11]        0.00000000
SHIM_SETTING [12]    -1985.23700000
SHIM_SETTING [13]    -3071.68300000
SHIM_SETTING [14]     2016.08600028
SHIM_SETTING [15]     -426.07299973
SHIM_SETTING [16]    -1617.77000129
SHIM_SETTING [17]      184.02299885
SHIM_SETTING [18]     1324.61499937
SHIM_SETTING [19]     -677.93399941
SHIM_SETTING [20]    -2307.67599992
SHIM_SETTING [21]     5119.77600372
SHIM_SETTING [22]     2109.66800260
SHIM_SETTING [23]     6584.40099983
SHIM_SETTING [24]     8179.45799911
SHIM_SETTING [25]     3274.60500241
SHIM_SETTING [26]     -378.89899692
SHIM_SETTING [27]      432.47400006
SHIM_SETTING [28]    -5760.94600188
SHIM_SETTING [29]     -222.75799975
SHIM_SETTING [30]     -699.80700008
SHIM_SETTING [31]     5814.34800174
SHIM_SETTING [32]     1789.34100069
SHIM_SETTING [33]    -2488.80599978
SHIM_SETTING [34]     -973.89500009
SHIM_SETTING [35]      375.19600058
SHIM_SETTING [36]     2422.73899965
SHIM_SETTING [37]     4630.27199958
SHIM_SETTING [38]     2842.61900069
SHIM_SETTING [39]     6669.32000164
SHIM_SETTING [40]        0.00000000
