# Supplementary material for: Stereospecific Cu(I)-Catalyzed C–O Cross-Coupling Synthesis of Acyclic 1,2-Di- and Trisubstituted Vinylic Ethers from Alcohols and Vinylic Halides
Source: Org Lett. 2023 Jul 12;25(28):5297–301. doi: 10.1021/acs.orglett.3c01849 (PMC10367064; doi:10.1021/acs.orglett.3c01849)
Supplement: Supplementary file 3 — ol3c01849_si_003.zip [file ol3c01849_si_003.zip › FID for Publication/compound 38/38-COSY/uxnmr.info]

CONFIGURATION INFORMATION
=========================

Path         : /opt/topspin/conf/instr/spect/uxnmr.info
Date         : Fri Mar 10 16:15:47 2023
Release      : TopSpin 4.1.4
Installed in : /opt/topspin
Host         : BladeEpu
OS           : CentOS Linux release 7.2.1511 (Core) 
SPECTR-OS    : Version 4.2.176.20221013
CPU          : Intel(R) Core(TM) i5-8400H CPU @ 2.50GHz (8 cores at 900 MHz with Hyperthreading)
User         : root (root)
System       : Avance Neo 800 NMR spectrometer
1H-frequency : 800.29 MHz
Description  : Avance
Bruker Order : 5058943
Configured in: BladeEpu:/opt/topspin/conf/instr/spect

AQ-Rack:
- SCU: AV4I SCU SYSTEM CONTROL UNIT Z162978/01426 ECL 02.01
- {EPU}: AV4I SCU SYSTEM CONTROL UNIT Z162978/01426 ECL 02.01
- {GTU}: AV4I SCU SYSTEM CONTROL UNIT Z162978/01426 ECL 02.01
  Location: slot 7 in rack 1
  Connection: at IP 192.168.180.18 via PCIe #4
  Firmware Version: 20210312125813
  - Gradient resolution: 1.0 us
  Devices: MTD at /dev/mtd11, RTD at /dev/bbu/rtd4.4, GPROC at /dev/bbu/gproc4.7
  Sequencer: GCube, TCube
  - GCube1
  - TCube1
- TRX 1200: AV4 TRANSCEIVER 1200 Z148391/08764 ECL 03.00
  Location: slot 3 in rack 1
  Connection: at IP 192.168.180.38 via PCIe #9
  Firmware Version: 20210312121750
  Devices: MTD at /dev/mtd20, DRX at /dev/bbu/drx9.5, RTD at /dev/bbu/rtd9.4
  Sequencer: FCube
  - FCube1
- TRX 1200: AV4 TRANSCEIVER 1200 Z148391/08763 ECL 03.00
  Location: slot 4 in rack 1
  Connection: at IP 192.168.180.46 via PCIe #11
  Firmware Version: 20210312121750
  Devices: MTD at /dev/mtd29, DRX at /dev/bbu/drx11.5, RTD at /dev/bbu/rtd11.4
  Sequencer: FCube
  - FCube2
- TRX 1200: AV4 TRANSCEIVER 1200 Z148391/08762 ECL 03.00
  Location: slot 5 in rack 1
  Connection: at IP 192.168.180.54 via PCIe #13
  Firmware Version: 20210312121750
  Devices: MTD at /dev/mtd38, DRX at /dev/bbu/drx13.5, RTD at /dev/bbu/rtd13.4
  Sequencer: FCube
  - FCube3
- TRX 1200: AV4 TRANSCEIVER 1200 Z148391/08817 ECL 03.00
  Location: slot 6 in rack 1
  Connection: at IP 192.168.180.14 via PCIe #3
  Firmware Version: 20210312121750
  Devices: MTD at /dev/mtd2, DRX at /dev/bbu/drx3.5, RTD at /dev/bbu/rtd3.4
  Sequencer: FCube
  - FCube4
- PSM-A: AV4 PSM-A Z149510/03490 ECL 03.02
- HPPR/2 COVER2: HPPR/2 Cover2N Z178831/00573 ECL 00.00
  HPPR2: - HPPR/2 preamplifier connected via AqRack
      Type      : HPPR/2
      Controller: Cover/2
                  no LED display for tuning and matching
      Module  1 : HPLNA 1H19F (reflection meter with CRP-Bias capability)
                  PN=Z103208, SN=00379 from 20220502
      Module  2 : 2H
                  PN=Z003476, SN=00449 from 20220412
      Module  3 : HPLNA BB31P (reflection meter without CRP-Bias capability)
                  PN=Z111096, SN=00299 from 20221020
      Module  4 : 13C/79Br
                  PN=Z003527, SN=00446 from 20220822
      Module  5 : 15N
                  PN=Z003533, SN=00448 from 20220726
  
- HPLNA 1H19F: HPLNA 1H MODULE 800 Z103208/00379 ECL 06.06
- 2H: HPPR/2 2H MODULE 800 Z003476/00449 ECL 07.00
- HPLNA BB31P: HPLNA XBB 31P MODULE 800 Z111096/00299 ECL 05.03
- 13C/79Br: HPPR/2 13C MODULE 800 Z003527/00446 ECL 08.00
- 15N: HPPR/2 15N MODULE 800 Z003533/00448 ECL 07.02
- RACK: AV4I AQS CHASSIS Z175600/00864 ECL 03.00
- PSM-48V: AV4 PSM-48V Z149850/05759 ECL 02.00
- PSM-D: AV4 PSM-D Z149520/03265 ECL 01.02
- FANTRAY: AV4I AQS FAN TRAY Z175900/00904 ECL 00.00
- REF 1200: AV4 REFERENCE 1200 Z148270/03137 ECL 02.05


Transmitters at the spectrometer subnet:
----------------------------------------
BLA-W144059-000717 W144059/000717 ECL 12:
- TCP/IP address = 192.168.99.12
- Firmware VS    = 20220719
- Amplifier      = AV4 BLABB500 15-600: W144059/000717 ECL 12
- Controller     = BLA CONTROL BOARD 7: W133936/026842 ECL 40
BLA-W148223-000142 W148223/000142 ECL 23:
- TCP/IP address = 192.168.99.10
- Firmware VS    = 20220719
- Amplifier      = AV4 BLABBH2H 500/100/250 700-900: W148223/000142 ECL 23
- Controller     = BLA CONTROL BOARD 7: W133936/026407 ECL 41
LTRX Z109893/00356 ECL 02.02:
- TCP/IP address = 192.168.99.11
- Amplifier      = BSMS/2 LOCK TRANSCEIVER 800: Z109893/00356 ECL 02.02

BSMS: BSMS/2 connected to ethernet
- TCP/IP address = 192.168.99.11
- ELCB firmware version = 20221212
- ELCB = BSMS/2 ELCB: Z100818/09885 ECL 07.03
- GAB current limits = 0.0/X, 0.0/Y, 10.0/Z (in A)
- Shim System = BOSS3-SB
- SCB channels = 40
- Shim matrix file: 292722de.dat
- Active shims: Z Z2 Z3 Z4 Z5 X XZ XZ2 (X2-Y2) XY Y YZ YZ2 (X2-Y2)Z2 XZ4 XZ3 Z6 (X2-Y2)Z YZ4 YZ3 XYZ2 XYZ X3Z X3 Y3Z Y3 Z7 Z8 XZ5 YZ5 (X2-Y2)Z3 (X2-Y2)Z4 (X2-Y2)Z5 XYZ3 XYZ4 XYZ5
- Magnet polarity: SN (Bruker), uses standard H0 polarity
- L-TRX = BSMS/2 LOCK TRANSCEIVER 800: Z109893/00356 ECL 02.02
- Lock: on L-TRX board, supports 2H
- VTU_SPB = BSMS/2 SPB SENSOR & PNEUMATIC BD: Z115191/06996 ECL 05.05
- VTU_VPSB1 = AV4 VARIABLE POWER SUPPLY BD DC: Z139305/02828 ECL 01.02

VTU: in BSMS/2 connected to ethernet
- TCP/IP address = 192.168.99.11

SampleCase: in BSMS/2 connected to ethernet
- TCP/IP address = 192.168.99.11

Line Distribution Units at the spectrometer subnet:
-------------------------------------------------
Line Distribution Unit 1: PDU1
- TCP/IP address   = 192.168.99.99

Magnet System: BZH 046'80'70D04_D366-54-11306 Z128062/MSC11306 ECL D
- Magnet  : BZH46'800'70D
- Cryostat: D366-54-11306
- Polarity: SN (Bruker)


RF cable connections (detected)
--------------------------------------------------------------------
TRX1 NORM output -> input 2 of transmitter 2 (AV4 BLABBH2H 500/100/250 700-900 W148223/000142 at TCP/IP 192.168.99.10)
TRX1 AUX  output -> open
TRX2 NORM output -> input 3 of transmitter 2 (AV4 BLABBH2H 500/100/250 700-900 W148223/000142 at TCP/IP 192.168.99.10)
TRX2 AUX  output -> open
TRX3 NORM output -> input 1 of transmitter 2 (AV4 BLABBH2H 500/100/250 700-900 W148223/000142 at TCP/IP 192.168.99.10)
TRX3 AUX  output -> open
TRX4 NORM output -> input 1 of transmitter 1 (AV4 BLABB500 15-600 W144059/000717 at TCP/IP 192.168.99.12)
TRX4 AUX  output -> open

Blanking cable connections (detected)
--------------------------------------------------------------------
transmitter 1 = AV4 BLABB500 15-600 W144059/000717 at TCP/IP 192.168.99.12:
- amplifier B-500W uses blanking 4

transmitter 2 = AV4 BLABBH2H 500/100/250 700-900 W148223/000142 at TCP/IP 192.168.99.10:
- amplifier B-500W uses blanking 3
- amplifier 1H-100W uses blanking 1
- amplifier 2H-250W uses blanking 2

transmitter 3 = BSMS/2 LOCK TRANSCEIVER 800 Z109893/00356 at TCP/IP 192.168.99.11:
- amplifier 2H-5W needs no blanking


Preamplifier connections (detected)
--------------------------------------------------------------------
Tune-TRX1 -> HPLNA 1H19F -> REC1
Tune-TRX2 -> 2H          -> REC2
Tune-TRX3 -> HPLNA BB31P -> REC3
Tune-TRX3 -> 13C/79Br    -> REC3
Tune-TRX4 -> 15N         -> REC4
