# Supplementary material for: Stereospecific Cu(I)-Catalyzed C–O Cross-Coupling Synthesis of Acyclic 1,2-Di- and Trisubstituted Vinylic Ethers from Alcohols and Vinylic Halides
Source: Org Lett. 2023 Jul 12;25(28):5297–301. doi: 10.1021/acs.orglett.3c01849 (PMC10367064; doi:10.1021/acs.orglett.3c01849)
Supplement: Supplementary file 3 — ol3c01849_si_003.zip [file ol3c01849_si_003.zip › FID for Publication/compound 38/38-COSY/vtc_pid_settings]

VTC_REG_PID_SET_CH1=\
<pid_settings type="probehead">
   <standard_pid proportional="0.970" integral="165.045" differential="27.507" />
   <temperature selftune="298.000" min="248.000" max="348.000" />
   <vta type="2" sensor="1" connected_sensors="1" />
   <gasflow selftune="400.000" min="350.000" max="450.000" />
   <bcu_chiller type="1" selftune="1" min="0" max="1000" />
   <pics checksum="" name="PA TXI 800S4 H-C/N-D-05 Z" />
   <checksum value="3ED47E89" />
</pid_settings>
