# Supplementary material for: Stereospecific Cu(I)-Catalyzed C–O Cross-Coupling Synthesis of Acyclic 1,2-Di- and Trisubstituted Vinylic Ethers from Alcohols and Vinylic Halides
Source: Org Lett. 2023 Jul 12;25(28):5297–301. doi: 10.1021/acs.orglett.3c01849 (PMC10367064; doi:10.1021/acs.orglett.3c01849)
Supplement: Supplementary file 3 — ol3c01849_si_003.zip [file ol3c01849_si_003.zip › FID for Publication/compound 38/38-H NMR/audita.txt]

##TITLE= Audit trail, TopSpin 3.5 pl 7
##JCAMPDX= 5.01
##ORIGIN= Bruker BioSpin GmbH
##OWNER= nmr
$$ /opt/topspin3.5pl7/data_server_pl7/nmr/20230508-SLP-2-059-F2-A1/10/audita.txt
##AUDIT TRAIL=  $$ (NUMBER, WHEN, WHO, WHERE, PROCESS, VERSION, WHAT)
(   1,<2023-05-08 21:24:31.517 -0400>,<nmr>,<CZC60678KC>,<go4>,<TopSpin 3.5.7>,
      <created by zg
	started at 2023-05-08 21:23:21.135 -0400,
	POWCHK enabled, PULCHK disabled,
       configuration hash MD5:
       E2 F7 CE 98 5E FB 7B 46 01 1B 67 FB 9C 99 55 8A
       data hash MD5: 64K
       B8 27 25 6D 03 26 22 78 B8 63 2A 29 F4 CC 2D 07>)
(   2,<2023-05-08 21:24:31.549 -0400>,<nmr>,<CZC60678KC>,<audit>,<TopSpin 3.5.7>,
      <user comment:
       ICON-NMR User ID: nmr
       data hash MD5: 64K
       B8 27 25 6D 03 26 22 78 B8 63 2A 29 F4 CC 2D 07>)
(   3,<2023-05-08 21:24:31.653 -0400>,<nmr>,<CZC60678KC>,<dirdata>,<TopSpin 3.5.7>,
      <wrpa from 1 10 "20230508-SLP-2-059-F2-A1" "/opt/topspin3.5pl7/iconnmr_data/nmr"
       data hash MD5: 64K
       B8 27 25 6D 03 26 22 78 B8 63 2A 29 F4 CC 2D 07>)
##END=

$$ hash MD5
$$ 30 7D FE AD 5E F6 16 33 86 41 DC 8C 8A B9 1B 59
