# Supplementary material for: Stereospecific Cu(I)-Catalyzed C–O Cross-Coupling Synthesis of Acyclic 1,2-Di- and Trisubstituted Vinylic Ethers from Alcohols and Vinylic Halides
Source: Org Lett. 2023 Jul 12;25(28):5297–301. doi: 10.1021/acs.orglett.3c01849 (PMC10367064; doi:10.1021/acs.orglett.3c01849)
Supplement: Supplementary file 3 — ol3c01849_si_003.zip [file ol3c01849_si_003.zip › FID for Publication/compound 31/31-H NMR/audita.txt]

##TITLE= Audit trail, TOPSPIN		Version 3.2
##JCAMPDX= 5.01
##ORIGIN= Bruker BioSpin GmbH
##OWNER= nmr
$$ /opt/topspin3.2/data_avIII/nmr/20230517-THK-02-30a-f4-7/1/audita.txt
##AUDIT TRAIL=  $$ (NUMBER, WHEN, WHO, WHERE, PROCESS, VERSION, WHAT)
(   1,<2023-05-17 17:10:05.536 -0400>,<nmr>,<olivia>,<go>,<TOPSPIN 3.2>,
      <created by zg
	started at 2023-05-17 17:08:32.024 -0400,
	POWCHK enabled, PULCHK disabled,
       configuration hash MD5:
       6A 4B AF E8 E8 22 B4 7C D5 9B 80 F6 85 6D 66 04
       data hash MD5: 64K
       5A 62 96 A0 52 0C 2B D4 95 D7 1A B1 D9 45 5A E3>)
(   2,<2023-05-17 17:10:06.388 -0400>,<nmr>,<olivia>,<audit>,<TOPSPIN 3.2>,
      <user comment:
       ICON-NMR User ID: mcdonald
       data hash MD5: 64K
       5A 62 96 A0 52 0C 2B D4 95 D7 1A B1 D9 45 5A E3>)
(   3,<2023-05-17 17:10:06.863 -0400>,<nmr>,<olivia>,<dirdata>,<TOPSPIN 3.2>,
      <wrpa from 1 1 "20230517-THK-02-30a-f4-7" "/opt/topspin3.2/iconnmr_data/nmr"
       data hash MD5: 64K
       5A 62 96 A0 52 0C 2B D4 95 D7 1A B1 D9 45 5A E3>)
##END=

$$ hash MD5
$$ 1F 81 BE 29 24 F4 6D 35 32 90 3B 97 3D F5 D2 27
